# Supplementary material for: Connecting Top-Down and Bottom-Up Approaches in Environmental Observing
Source: Bioscience. 2021 Apr 28;71(5):467–83. doi: 10.1093/biosci/biab018 (PMC8106998; doi:10.1093/biosci/biab018)
Supplement: biab018_Supplemental_Files [file biab018_supplemental_files.zip]

Archive with 7 entries (7 files):
- AuthorshipStatement.docx
- Eicken_BioScience_Supplement_124ReviewedReferences.pdf
- Eicken_BioScience_Supplement_AnnotatedReviewedReferences.csv
- Eicken_BioScience_Supplement_CBMPractitionerSurvey.pdf
- Eicken_BioScience_Supplement_RespondentstoSurvey.pdf
- Eicken_BioScience_Supplement_ReviewSearchCriteriaMethods.pdf
- Manuscript ID-BIOS-19-0331-R2 Figure reproduction.pdf
