# Supplementary material for: Connecting Top-Down and Bottom-Up Approaches in Environmental Observing
Source: Bioscience. 2021 Apr 28;71(5):467–83. doi: 10.1093/biosci/biab018 (PMC8106998; doi:10.1093/biosci/biab018)
Supplement: biab018_Supplemental_Files [file biab018_supplemental_files.zip › Eicken_BioScience_Supplement_AnnotatedReviewedReferences.csv]

	Supplemental file
	Selection method for literature-reviewed studies
	We conducted a search on Scopus (an abstract and citation database that is operated by Elsevier; https://service.elsevier.com/app/home/supporthub/scopus/) using the following keywords and delimiters: KEY ( community AND based AND ( monitoring OR observ* ) ) AND ( EXCLUDE ( SUBJAREA , "MEDI" ) ) AND ( EXCLUDE ( SUBJAREA , "MATH" ) OR EXCLUDE ( SUBJAREA , "NURS" ) OR EXCLUDE ( SUBJAREA , "PHYS" ) O…
	The initial search yielded 549 results, which were then manually analyzed for subject matter relevance. The final 124 papers were selected by first determining relevance by title. The papers that had clear relevance had the following keywords/terms:
	1. Community-based monitoring 2. Community-based environmental monitoring 3. Community-based observation(s) 4. Community monitoring 5. Citizen science 6. Monitoring systems 7. Participatory … monitoring 8. Monitoring…community based…management 9. Monitoring…locally-based approaches
	In instances where titles hinted rather than showed clear relevance to the subject matter, we read abstracts for further clarification. Most papers whose abstracts were examined but ultimately deemed irrelevant dealt with a) Community Based Participatory Research (CBPR) which focused on inclusive research to address social science or medical issues, b) multi-platform methods employed in computer …
	1. “Cost effective practices…monitoring” 2. “Social Network … community environmental awareness” 3. “Mobile stream sampling” 4. “… sustainable use and management of Arctic species” 5. Assessing and monitoring…using object-based image and multiple endmember…. 6. “…open source … processing weather radar data 7. “Global … observing system” 8. “Using community members to assess …. Fisheries” In the t…
	Details of the 124 papers reviewed for the study
No.	Author(s)	Title	Year	Approach: top-down or bottom-up?	Type of Project: Is it a Local, Regional or Global Effort?	Country of Publication	Study Country	Study Region	Zone	Employs local/Indigenous knowledge (ILK)?	Involves citizen science (CS)?	Both ILK and CS?	Author keywords	Index keywords	Link
1	Aceves-Bueno E., Adeleye A.S., Bradley D., Tyler Brandt W., Callery P., Feraud M., Garner K.L., Gentry R., Huang Y., McCullough I., Pearlman I., Sutherland S.A., Wilkinson W., Yang Y., Zink T., Anderson S.E., Tague C.	Citizen Science as an Approach for Overcoming Insufficient Monitoring and Inadequate Stakeholder Buy-in in Adaptive Management: Criteria and Evidence	2015	Bottom-up	Global	United States	Global Literature Review	Global	Global	No	Yes	Citizen science only	adaptive management; citizen science; community-based monitoring; environmental science and management; natural resource management; Public Participation in Scientific Research	None listed	https://www.scopus.com/inward/record.uri?eid=2-s2.0-84939977135&doi=10.1007%2fs10021-015-9842-4&partnerID=40&md5=4e28530889972cf886a61527c11cf6d8
2	Adams G.L., Jennings S., Reuman D.C.	Community management indicators can conflate divergent phenomena: two challenges and a decomposition-based solution	2017	Top-down	Global	United States	North Sea (United Kingdom, Sweden, Norway, Denmark, Germany, the Netherlands, Belgium and France)	Northern and Central Europe	Mid-latitude/Arctic	No	No	Neither	community indicators; ecosystem approach to management; fish community; fisheries management; large fish indicator; North Sea; resampling method; size-based indicators; trawl surveys	bioindicator; biomass; community dynamics; ecosystem approach; ecosystem management; fishery management; fishery survey; monitoring; multivariate analysis; sampling; trawling; Atlantic Ocean; North Sea	https://www.scopus.com/inward/record.uri?eid=2-s2.0-84990938483&doi=10.1111%2f1365-2664.12787&partnerID=40&md5=dc7652dd9813f576343fcbeb89dc3638
3	Alessa L., Kliskey A., Gamble J., Fidel M., Beaujean G., Gosz J.	The role of Indigenous science and local knowledge in integrated observing systems: moving toward adaptive capacity indices and early warning systems	2016	Bottom-up	Regional	United States	United States	North America	Arctic	Yes	No	ILK only	Adaptive capacity; Adaptive capacity indices; Arctic; Community-based early warning systems; Community-based observing networks; Indigenous knowledge; Indigenous science; Social-ecological systems	None listed	https://www.scopus.com/inward/record.uri?eid=2-s2.0-84926368865&doi=10.1007%2fs11625-015-0295-7&partnerID=40&md5=bd10c16062c779dd71ccd359b485eca9
4	Andow D.A., Borgida E., Hurley T.M., Williams A.L.	Recruitment and Retention of Volunteers in a Citizen Science Network to Detect Invasive Species on Private Lands	2016	Bottom-up	Local	United States	United States	North America	Tropics	No	Yes	Citizen science only	Citizen science; Early detection; Invasive species; Volunteer citizen monitoring	Complex networks; Risk perception; Citizen science; Experiential learning; Government intervention; Group discussions; High quality data; Invasive species; Learning modules; Private landowners; Data acquisition; data quality; deciduous tree; detection method; invasive species; landowner; local participation; private land; woodland; Article; experiential learning; forest; invasive species; Minneso…	https://www.scopus.com/inward/record.uri?eid=2-s2.0-84982279915&doi=10.1007%2fs00267-016-0746-7&partnerID=40&md5=46cc69f1bd5475d65ab1c3804aba7e16
5	Augar N., Fluker M.	Developing social media for community based environmental monitoring	2014	Bottom-up	Local	Australia	Australia	Southest Asia	Tropics	No	Yes	Citizen science only	Citizen science; Community-based environmental monitoring; Crowdsourcing; Ethics; Social media	Crowdsourcing; Environmental engineering; Information systems; Citizen science; Community-based; Environmental Monitoring; Ethics; Exploratory case studies; Facebook pages; Potential systems; Social media; Social networking (online)	https://www.scopus.com/inward/record.uri?eid=2-s2.0-84959560816&partnerID=40&md5=81a78491265517c70ca64409e4c1b61b
6	Bandara R.M.S., Bhasin R.K., Kjekstad O., Arambepola N.M.S.I.	Examples of cost effective practices for landslide monitoring for early warning in developing countries of Asia	2013	Top-down	Regional	Thailand	Sri Lanka	South Asia	Tropics	No	No	Neither	Community ownership; Landslide instrumentation; Monitoring of landslides	Community based approach; Community ownership; Development activity; Disaster preparedness; Financial assistance; National institutions; Research organization; Review of available literatures; Cost effectiveness; Developing countries; Disaster prevention; Monitoring; Landslides	https://www.scopus.com/inward/record.uri?eid=2-s2.0-84898076210&doi=10.1007%2f978-3-642-31445-2-76&partnerID=40&md5=43207f3dfeb4299e1dda790848cd0e67
7	Becker C.D., Agreda A., Astudillo E., Costantino M., Torres P.	Community-based monitoring of fog capture and biodiversity at Loma Alta, Ecuador enhance social capital and institutional cooperation	2005	Bottom-up	Local	United States	Ecuador	South America	Tropics	No	No	Neither	Community-based conservation; Ecological monitoring; Ecuador; Important Bird Area; Locally-based monitoring; Tropical biodiversity	avifauna; biodiversity; ecotourism; environmental monitoring; local participation; participatory approach; Ecuador; Guayas; Loma Alta Ecological Reserve; South America; Western Hemisphere; World; Aves	https://www.scopus.com/inward/record.uri?eid=2-s2.0-26844507847&doi=10.1007%2fs10531-005-8402-1&partnerID=40&md5=09af434bdf3adf3bd294ab543899f4e3
8	Bellfield H., Sabogal D., Goodman L., Leggett M.	Case study report: Community-based monitoring systems for REDD+ in Guyana	2015	Top-down	Global	United Kingdom	Guyana	South America	Tropics	Yes	No	ILK only	Community-based monitoring; Guyana; Indigenous; MRV; Participation; REDD+; Safeguards; Technology	Cost effectiveness; Deforestation; Forestry; Nuclear materials safeguards; Technology; Community-based monitoring; Guyana; Indigenous; MRV; Participation; REDD; Monitoring; deforestation; degradation; emission control; environmental assessment; indigenous population; mobile communication; monitoring system; participatory approach; pollution monitoring; Deforestation; Emission; Guyana; Information…	https://www.scopus.com/inward/record.uri?eid=2-s2.0-84922449073&doi=10.3390%2ff6010133&partnerID=40&md5=4f205f834902ab43a8ff9d7b1f3a3604
9	Biradavolu M.R., Blankenship K.M., George A., Dhungana N.	Unintended consequences of community-based monitoring systems: Lessons from an HIV prevention intervention for sex workers in South India	2015	Bottom-up	Local	United States	India	South Asia	Tropics	No	No	Neither	Community-based monitoring; HIV; India; Participatory development; Quantification; South Asia	disease control; human immunodeficiency virus; local participation; monitoring system; nongovernmental organization; prostitution; India	https://www.scopus.com/inward/record.uri?eid=2-s2.0-84908637218&doi=10.1016%2fj.worlddev.2014.09.026&partnerID=40&md5=31248231bf6ecec42ff006dc7de85467
10	Bliss J., Aplet G., Hartzell C., Harwood P., Jahnige P., Kittredge D., Lewandowski S., Soscia M.L.	Community-based ecosystem monitoring	2001	Top-down	Local	United States	United States	North America	Mid-latitude	No	No	Neither	Accountability; Adaptive; Community-based; Ecosystem management; Forest(ry); Monitoring	Decision making; Economic and social effects; Monitoring; Sustainable development; Stakeholder groups; Ecosystems; community resource management; ecosystem management; environmental monitoring	https://www.scopus.com/inward/record.uri?eid=2-s2.0-0034884371&doi=10.1300%2fJ091v12n03_07&partnerID=40&md5=e41a26c943436d6d727d4b7ae3035caa
11	Boutsis I., Kalogeraki V.	Mobile stream sampling under time constraints	2013	Bottom-up	Local	Greece	Greece	Southern Europe	Mid-latitude	No	No	Neither	participatory sensing systems; real-time; sampling	Community-based participatory sensing; Computational challenges; Environmental Monitoring; Participatory Sensing; real-time; Resource Constraint; Sampling algorithm; Sampling mechanisms; Information management; Sampling; Sensors; Signal encoding; Smartphones; Data communication systems	https://www.scopus.com/inward/record.uri?eid=2-s2.0-84883506829&doi=10.1109%2fMDM.2013.32&partnerID=40&md5=d70d36c893d31710919c5217711f863c
12	Brammer J.R., Brunet N.D., Burton A.C., Cuerrier A., Danielsen F., Dewan K., Herrmann T.M., Jackson M.V., Kennett R., Larocque G., Mulrennan M., Pratihast A.K., Saint-Arnaud M., Scott C., Humphries M.M.	The role of digital data entry in participatory environmental monitoring	2016	Top-down	Global	Canada	Australia, Canada, Ethiopia, Ghana, Greenland, and Vietnam	Global	Arctic/Mid-latitude/Tropics	Yes	Yes	Both ILK & Citizen science	ciencia ciudadana; citizen science; community-based monitoring; conocimiento ecológico tradicional; monitoreo basado en comunidades; monitoreo y manejo participativo; participación de público en la investigación científica; participatory monitoring and management; public participation in scientific research; traditional ecological knowledge	environmental monitoring; innovation; literature review; local participation; participatory approach; research work; stakeholder; traditional knowledge; Arctic; Australia; Canada; Ethiopia; Ghana; Greenland; Viet Nam; Australia; Canada; computer; environmental monitoring; environmental protection; Ethiopia; Ghana; human; information processing; Australia; Canada; Computers; Conservation of Natura…	https://www.scopus.com/inward/record.uri?eid=2-s2.0-84987704790&doi=10.1111%2fcobi.12727&partnerID=40&md5=3725e5c191f4f1470804f5269f8fc19e
13	Brites A.D., Morsello C.	Effects of Economic Dependence and Cooperative Behavior Over Participation in Monitoring the Impacts of Natural Resource Trade	2018	Bottom-up	Local	Brazil	Brazil	South America	Tropics	No	No	Neither	Community-based management; Non-timber forest products; Participatory monitoring; Pro-environmental behavior	None listed	https://www.scopus.com/inward/record.uri?eid=2-s2.0-85044361145&doi=10.1016%2fj.ecolecon.2018.01.033&partnerID=40&md5=3e2d10f936b12f4b1c73b7bb75c4816e
14	Brofeldt S., Theilade I., Burgess N.D., Danielsen F., Poulsen M.K., Adrian T., Bang T.N., Budiman A., Jensen J., Jensen A.E., Kurniawan Y., Lægaard S.B.L., Mingxu Z., van Noordwijk M., Rahayu S., Rutishauser E., Schmidt-Vogt D., Warta Z., Widayati A.	Community monitoring of carbon stocks for REDD+: Does accuracy and cost change over time?	2014	Top-down	Regional	United Kingdom	Indonesia, China, Laos, and Vietnam.	Southeast Asia	Tropics	No	No	Neither	Climate change; Community based management; Forest carbon; Governance; Participatory monitoring; Safeguards; Tropical forest	Climate change; Costs; Deforestation; Developing countries; Nuclear materials safeguards; Community-based management; Forest carbons; Governance; Participatory monitoring; Tropical forest; Biomass; accuracy assessment; biomass; carbon emission; climate change; community resource management; decision making; deforestation; developing world; emission control; environmental monitoring; governance ap…	https://www.scopus.com/inward/record.uri?eid=2-s2.0-84905657933&doi=10.3390%2ff5081834&partnerID=40&md5=54f58b043ba864ffc6acafa67b62611a
15	Brook R.K., Kutz S.J., Veitch A.M., Popko R.A., Elkin B.T., Guthrie G.	Fostering community-based wildlife health monitoring and research in the Canadian North	2009	Bottom-up	Local	Canada	Canada	North America	Arctic	Yes	No	ILK only	Collaboration; Community-based monitoring; Disease; Local ecological knowledge; Parasites; Wildlife health; Youth education	animal; article; Canada; education; Eskimo; health survey; human; methodology; participatory research; public relations; rural population; traditional medicine; wild animal; zoonosis; Animals; Animals, Wild; Community-Based Participatory Research; Community-Institutional Relations; Education, Veterinary; Humans; Inuits; Medicine, Traditional; Northwest Territories; Population Surveillance; Rural …	https://www.scopus.com/inward/record.uri?eid=2-s2.0-77951023075&doi=10.1007%2fs10393-009-0256-7&partnerID=40&md5=763ead7812ddc28e5632b941ca93eeba
16	Burgos A., Páez R., Carmona E., Rivas H.	A systems approach to modeling Community-Based Environmental Monitoring: A case of participatory water quality monitoring in rural Mexico	2013	Bottom-up	Local	Mexico	Mexico	North America	Tropics/Mid-latitude	No	No	Neither	Community-based research; Emergent properties; System research; Tropical dry lands; Water quality	Community-based; Conceptual frameworks; Dry land; Emergent property; Environmental Monitoring; Intervention strategy; Program implementation; Water quality monitoring; Environmental engineering; Environmental management; Information management; Rural areas; Water quality; Patient monitoring; conceptual framework; decision making; environmental management; environmental monitoring; learning; local…	https://www.scopus.com/inward/record.uri?eid=2-s2.0-84890071723&doi=10.1007%2fs10661-013-3333-x&partnerID=40&md5=c352944c5ea8866f7a7f80154a3e9c85
17	Cappa F., Laut J., Nov O., Giustiniano L., Porfiri M.	Activating social strategies: Face-to-face interaction in technology-mediated citizen science	2016	Top-down	Local	United States	United States	North America	Mid-latitude	No	Yes	Citizen science only	Citizen science; Crowd involvement; Environmental monitoring; Face-to-face interaction; Motivations; Social strategy	environmental monitoring; information technology; local participation; public-private partnership; science and technology; technological development; World Wide Web; cultural factor; environmental monitoring; human; information technology; motivation; scientist; adult; aged; community participation; environmental aspects and related phenomena; female; interpersonal communication; male; middle age…	https://www.scopus.com/inward/record.uri?eid=2-s2.0-84982743937&doi=10.1016%2fj.jenvman.2016.07.092&partnerID=40&md5=8f7d7dc1dcb0867a94f981a87580e56e
18	Carlson T., Cohen A.	Linking community-based monitoring to water policy: Perceptions of citizen scientists	2018	Bottom-up	Local	Canada	Canada	North America	Arctic	No	Yes	Citizen science only	Canada; Citizen science; Community-based monitoring; Participatory monitoring; Water governance; Water quality	community resource management; data acquisition; decision making; environmental policy; governance approach; monitoring; participatory approach; perception; water quality; Article; Canada; community; cross-sectional study; environmental decision making; environmental monitoring; environmental policy; government; human; motivation; water quality; water standard; organization; public opinion; Canad…	https://www.scopus.com/inward/record.uri?eid=2-s2.0-85046832538&doi=10.1016%2fj.jenvman.2018.04.077&partnerID=40&md5=abe4322a21746cf93dc8bb0192827d5c
19	Chandler M., See L., Copas K., Bonde A.M.Z., López B.C., Danielsen F., Legind J.K., Masinde S., Miller-Rushing A.J., Newman G., Rosemartin A., Turak E.	Contribution of citizen science towards international biodiversity monitoring	2017	Top-down	Global	United States	Global databases assessment	Global	Global	No	Yes	Citizen science only	Citizen science; Community-based monitoring; Databases; Essential biodiversity variables (EBV); Global Biodiversity Information Facility (GBIF); Group on Earth Observations Biodiversity Observation Network (GEO BON)	abundance; biodiversity; database; ecosystem function; environmental assessment; global perspective; growth; insect; international organization; monitoring; phenology; population distribution; remote sensing; Australia; India; North America; South Africa; Aves; Lepidoptera	https://www.scopus.com/inward/record.uri?eid=2-s2.0-85005924109&doi=10.1016%2fj.biocon.2016.09.004&partnerID=40&md5=e7b14e7738fcd064dece3e87a0d54fdc
20	Chapman S., Sullivan C., Palm C., Huynh U., Diru W., Masira J.	Monitoring and evaluation to support adaptive co-management: Lessons learned from the Millennium Villages Project	2016	Top-down	Local	United States	Kenya	East Africa	Tropics	No	No	Neither	Adaptive co-management; Agroforestry; Community based natural resource management; Millennium Villages Project; Monitoring; Process evaluation; Tree nurseries	adaptive management; agroforestry; community resource management; forest management; governance approach; household survey; local participation; Millenium Development Goal; performance assessment; uncertainty analysis; agroforestry; household; human; Kenya; manager; model; monitoring; natural resource; nursery; synthesis; Africa; cooperation; demography; environmental monitoring; environmental pr…	https://www.scopus.com/inward/record.uri?eid=2-s2.0-84991065416&doi=10.1016%2fj.jenvman.2016.08.014&partnerID=40&md5=b69196ee03247d579cb0fd8d87a4ebb7
21	Cliche L., Freeman L.	Applying integrated watershed management in Nova Scotia: a community-based perspective from the Clean Annapolis River Project	2017	Bottom-up	Local	Canada	Canada	North America	Arctic	No	Yes	Citizen science only	citizen science; Community-based; ecological; integrated watershed management; monitoring	Monitoring; Rivers; Soil conservation; Water conservation; Water management; Citizen science; Community engagement; Community-based; Community-based watersheds; ecological; Guiding principles; Integrated watershed management; Nongovernmental organizations; Watersheds; capacity building; ecological approach; environmental monitoring; implementation process; integrated approach; local participation…	https://www.scopus.com/inward/record.uri?eid=2-s2.0-84990252304&doi=10.1080%2f07900627.2016.1238344&partnerID=40&md5=27be2469104739789676abe2791d6a87
22	Commodore A., Wilson S., Muhammad O., Svendsen E., Pearce J.	Community-based participatory research for the study of air pollution: a review of motivations, approaches, and outcomes	2017	Bottom-up	Local	United States	United States	North America	Mid-latitude	No	Yes	Citizen science only	Air quality; Citizen science; Community-based participatory research; Exposure assessment; Low-cost sensors	Air pollution; Air quality; Costs; Health risks; Motivation; Pollution; Citizen science; Community-based participatory research; Exposure assessment; Low-cost sensors; Monitoring sites; Occupational sampling; Potential pollutions; Quality knowledge; Pollution detection; acetaldehyde; acrolein; black carbon; carbon; carbon monoxide; formaldehyde; hydrogen sulfide; nitrate; nitrogen oxide; organic …	https://www.scopus.com/inward/record.uri?eid=2-s2.0-85021902051&doi=10.1007%2fs10661-017-6063-7&partnerID=40&md5=04b63a7af4ed7a4254a3769df603c2ee
23	Conrad C.	Towards meaningful community-based ecological monitoring in Nova Scotia: Where are we versus where we would like to be	2006	Bottom-up	Local	Canada	Canada	North America	Arctic	No	No	Neither	Adaptive management; Community-based ecological monitoring; Decision-making	adaptive management; decision making; environmental monitoring; local participation; Canada; North America; Nova Scotia	https://www.scopus.com/inward/record.uri?eid=2-s2.0-34247855849&partnerID=40&md5=67debd54ceebc951a7267268ba3cf027
24	Conrad C.C., Hilchey K.G.	A review of citizen science and community-based environmental monitoring: Issues and opportunities	2011	Spotlights top-down, co-management and bottom-up monitoring projects.	Global	Canada	Global Literature Review	Global	Global	No	Yes	Citizen science only	Citizen science; Community-based monitoring; Environmental democratization; Social capital	Citizen science; Community-based monitoring; Decision makers; Ecological benefits; Environmental change; Environmental democratization; Environmental Monitoring; Governance structures; Knowledge gaps; Non-government organizations; Protected areas; Social capitals; Species at risks; Conservation; Ecology; decision making; environmental change; local participation; natural resource; nongovernmental…	https://www.scopus.com/inward/record.uri?eid=2-s2.0-79954646838&doi=10.1007%2fs10661-010-1582-5&partnerID=40&md5=3134491e2eb90d73f416c174f1127351
25	Conrad C.T., Daoust T.	Community-based monitoring frameworks: Increasing the effectiveness of environmental stewardship	2008	Bottom-up	Local	Canada	Canada	North America	Arctic	No	No	Neither	Community-based; Environmental; Frameworks; Monitoring; Stewardship	Community-based monitoring (CBM); Standardized monitoring; Decision making; Information analysis; Network protocols; Surveys; Environmental impact; conceptual framework; environmental management; environmental monitoring; information and communication technology; information management; Canada; community; environmental management; human; interview; monitoring; review; Conservation of Natural Reso…	https://www.scopus.com/inward/record.uri?eid=2-s2.0-39149129395&doi=10.1007%2fs00267-007-9042-x&partnerID=40&md5=9faff72fdf2fb9a0e26d70696f26b15c
26	Crall A.W., Jarnevich C.S., Young N.E., Panke B.J., Renz M., Stohlgren T.J.	Citizen science contributes to our knowledge of invasive plant species distributions	2015	Bottom-up	Local	United States	United States	North America	Mid-latitude	No	Yes	Citizen science only	Citizen science; Community-based Monitoring; Data synergy; Environmental Monitoring; Habitat suitability models; Volunteer monitoring	data quality; data set; efficiency measurement; environmental gradient; environmental modeling; environmental monitoring; invasive species; knowledge; research work; stakeholder; voluntary approach; United States; Wisconsin; Alliaria petiolata; Berberis thunbergii; Cirsium palustre; Pastinaca sativa; Polygonum cuspidatum	https://www.scopus.com/inward/record.uri?eid=2-s2.0-84943352345&doi=10.1007%2fs10530-015-0885-4&partnerID=40&md5=320f6ff780afa3e3abedfbfa1cea5498
27	Crall A.W., Renz M., Panke B., Newman G.J.	Is there a role for the public in monitoring invasive species?	2011	Top-down	Global	United States	Global Literature Review	Global	Global	No	Yes	Citizen science only	Alien species; Citizen science; Community-based monitoring; Invasive species; Non-native species; Public participation in scientific research; Volunteer monitoring	None listed	https://www.scopus.com/inward/record.uri?eid=2-s2.0-80855136516&doi=10.1079%2fPAVSNNR20110023&partnerID=40&md5=071cf1d5ee40215411387f34b0d77e02
28	Cunha D.G.F., Marques J.F., de Resende J.C., de Falco P.B., de Souza C.M., Loiselle S.A.	Citizen science participation in research in the environmental sciences: Key factors related to projects’ success and longevity	2017	Bottom-up	Global	United Kingdom	Brazil case study + Global Lit Review	South America, Global	Global	No	Yes	Citizen science only	Citizen science; Community-based monitoring; Environmental management; Public participa­tion; Volunteer data collection	Brazil; community participation; human; methodology; procedures; science; volunteer; Brazil; Community Participation; Humans; Research Design; Science; Volunteers	https://www.scopus.com/inward/record.uri?eid=2-s2.0-85035027773&doi=10.1590%2f0001-3765201720160548&partnerID=40&md5=4e454aaf3b1293177e1f6383af4e0f9b
29	Danielsen F., Burgess N.D., Balmford A.	Monitoring matters: Examining the potential of locally-based approaches	2005	Bottom-up	Local	United States	Global case study comprising 13 countries: China, Kenya, Laos, Namibia, Phillipines, Tanzania, Bolivia, Ecuador, Ghana, Uganda, Rwanda, Democratic Republic of Congo, and Madagascar.	East Asia, Southeast Asia, South America, East Africa, West Africa, Southern Africa, Central Africa.	Tropics	No	Yes	Citizen science only	2010 target; Accuracy; Biodiversity monitoring; Citizen science; Community-based monitoring; Community-based natural resource management; Conservation costs; Conservation impact; Decision-making; Local constituencies; Locally-based monitoring	biodiversity; conservation; decision making; local participation; monitoring; resource management	https://www.scopus.com/inward/record.uri?eid=2-s2.0-26844436561&doi=10.1007%2fs10531-005-8375-0&partnerID=40&md5=4512c95344fdc12b9d2525ad1b14c245
30	Danielsen F., Jensen A.E., Alviola P.A., Balete D.S., Mendoza M., Tagtag A., Custodio C., Enghoff M.	Does monitoring matter? A quantitative assessment of management decisions from locally-based monitoring of protected areas	2005	Top-down	Local	Denmark	Philippines	Southeast Asia	Tropics	No	No	Neither	Community-based natural resource management; Decision-making; Locally-based monitoring; Participatory monitoring; Philippines; Sustainability	conservation management; decision analysis; environmental monitoring; local participation; participatory approach; Asia; Eastern Hemisphere; Eurasia; Philippines; Southeast Asia; World; Aves; Mammalia; Papilionoidea	https://www.scopus.com/inward/record.uri?eid=2-s2.0-26844569775&doi=10.1007%2fs10531-005-8392-z&partnerID=40&md5=cc90bb6cd92869ee1dc773e944a01203
31	Danielsen F., Skutsch M., Burgess N.D., Jensen P.M., Andrianandrasana H., Karky B., Lewis R., Lovett J.C., Massao J., Ngaga Y., Phartiyal P., Poulsen M.K., Singh S.P., Solis S., Sørensen M., Tewari A., Young R., Zahabu E.	At the heart of REDD+: A role for local people in monitoring forests?	2011	Comparison of top-down & bottom-up methods of environmental monitoring.	Global	United States	India, Tanzania, and Madagascar	Asia & Africa	Tropics	No	No	Neither	Climate change; Co-benefits; Community-based management; Forest degradation; Governance; Locally based monitoring	None listed	https://www.scopus.com/inward/record.uri?eid=2-s2.0-79952942549&doi=10.1111%2fj.1755-263X.2010.00159.x&partnerID=40&md5=0ae357f615decdf5175040bab3a74029
32	Dantas Brites A., Morsello C.	Beliefs about the Potential Impacts of Exploiting Non-Timber Forest Products Predict Voluntary Participation in Monitoring	2017	Top-down	Local	Brazil	Brazil	South America	Tropics	No	No	Neither	Community-based management; Non-timber forest products; Participatory monitoring; Pro-environmental behavior	Behavioral research; Commerce; Ecology; Environmental impact; Forecasting; Forestry; Monitoring; Timber; Community-based management; Conservation and development; Non-timber forest products; Participatory monitoring; Pro-environmental behaviors; Socio-economic impacts; Voluntary participation; Win-win strategies; Economic and social effects; community resource management; ecological impact; envir…	https://www.scopus.com/inward/record.uri?eid=2-s2.0-85015789374&doi=10.1007%2fs00267-017-0845-0&partnerID=40&md5=03a233ab1d3141ffc5c1419ef4df3994
33	Deutsch W.G., Ruiz-Córdova S.S.	Trends, challenges, and responses of a 20-year, volunteer water monitoring program in Alabama	2015	Bottom-up	Local	United States	United States	North America	Mid-latitude	No	Yes	Citizen science only	Citizen science; Community-based monitoring; Program sustainability; Public participation in scientific research; Volunteer water monitoring	environmental monitoring; local participation; nongovernmental organization; voluntary approach; water management; Alabama; United States	https://www.scopus.com/inward/record.uri?eid=2-s2.0-84943152134&doi=10.5751%2fES-07578-200314&partnerID=40&md5=b4b072e78d8c09276a7afebb5c3f77c9
34	Dewachter S., Holvoet N.	Intersecting social-capital and perceived-efficacy perspectives to explain underperformance in community-based monitoring	2017	Top-down	Local	Belgium	Uganda	East Africa	Tropics	No	No	Neither	collective action; community-based monitoring; perceived efficacy; social capital; social network analysis; Uganda	None listed	https://www.scopus.com/inward/record.uri?eid=2-s2.0-85023739310&doi=10.1177%2f1356389017716740&partnerID=40&md5=43a1d9b3105cd98030861d969b327d7a
35	Driscoll D.L., Mitchell E., Barker R., Johnston J.M., Renes S.	Assessing the health effects of climate change in Alaska with community-based surveillance	2016	Top-down	Local	United States	United States	North America	Arctic	No	No	Neither	None listed in SCOPUS or paper.	Health; Adverse effect; Community-based; Environmental conditions; Health effects; Health outcomes; Northern latitudes; Surveillance systems; Unintentional injuries; Climate change; allergy; asthma; climate change; disease incidence; environmental conditions; health impact; health monitoring; health survey; injury; participatory approach; pollen; public health; Alaska; United States	https://www.scopus.com/inward/record.uri?eid=2-s2.0-84966711051&doi=10.1007%2fs10584-016-1687-0&partnerID=40&md5=1ef619cd4b1ab7df74da1c97c0084a9e
36	Duvert C., Gratiot N., Némery J., Burgos A., Navratil O.	Sub-daily variability of suspended sediment fluxes in small mountainous catchments - Implications for community-based river monitoring	2011	Top-down	Local	Mexico	Mexico	Central America	Tropics/Mid-latitude	No	No	Neither	None listed in SCOPUS or paper.	Catchments; Developing countries; Monitoring; Runoff; Sampling; Sediment transport; Community-based monitoring; Mountainous environment; Sampling frequencies; Seasonal precipitations; Statistical techniques; Suspended sediment flux; Suspended sediment yields; Temporal variability; Suspended sediments; fluvial deposit; mountain environment; mountain region; qualitative analysis; rural area; sampli…	https://www.scopus.com/inward/record.uri?eid=2-s2.0-79952292702&doi=10.5194%2fhess-15-703-2011&partnerID=40&md5=1bdaa3151a2403648d90c70b5de3d422
37	Espino A.N., Jr., Cinense M.M., Salvador N.C., Alberto A.M.P., Bauan R.C.	Community-based watershed monitoring system for biodiversity conservation	2015	Top-down	Local	Philippines	Philippines	Southeast Asia	Tropics	No	No	Neither	Crop suitability; Ecological information; Hazard mapping; Vulnerability	Biodiversity; Biohazards; Climate change; Conservation; Crops; Deforestation; Ecology; Erosion; Floods; Forestry; Hazards; Mapping; Natural resources; Natural resources management; Remote sensing; Rivers; Soil conservation; Biodiversity conservation; Community-based watersheds; Ecological information; Hazard mapping; Inventory and monitoring; Operation and maintenance; Resource preservation; Vuln…	https://www.scopus.com/inward/record.uri?eid=2-s2.0-84964089354&partnerID=40&md5=0ebda319534a0331dd03bddd453ee7e7
38	Farhan Ferrari M., de Jong C., Belohrad V.S.	Community-based monitoring and information systems (CBMIS) in the context of the Convention on Biological Diversity (CBD)	2015	Bottom-up	Global	United Kingdom	multi-country project (Check paper) [Full text not available]			Yes	NA	NA	biodiversity targets; CBMIS; community-based monitoring; Convention on Biological Diversity; indigenous peoples; participatory mapping	None listed	https://www.scopus.com/inward/record.uri?eid=2-s2.0-84945462500&doi=10.1080%2f14888386.2015.1074111&partnerID=40&md5=4a67398e84ca6fd80565df702fa99fa9
39	Fernandez-Gimenez M.E., Ballard H.L., Sturtevant V.E.	Adaptive management and social learning in collaborative and community-based monitoring: A study of five community-based forestry organizations in the western USA	2008	Bottom-up	Local	United States	United States	North America	Mid-latitude	No	No	Neither	Adaptive management; Collaborative monitoring; Community-based monitoring; Multiparty monitoring; Resilence; Social learning; Social-ecological systems	adaptive management; capacity building; community forestry; community resource management; ecosystem management; ecosystem resilience; forest management; learning; monitoring; North America; United States	https://www.scopus.com/inward/record.uri?eid=2-s2.0-58749105174&doi=10.5751%2fES-02400-130204&partnerID=40&md5=85f9003f195d175d77ed5038ac65b4ab
40	Flores-Díaz A.C., Chacón A.Q., Bistrain R.P., Ramírez M.I., Larrazábal A.	Community-based monitoring in response to local concerns: Creating usable knowledge for water management in rural land	2018	Top-down	Local	Mexico	Mexico	Central America	Tropics/Mid-latitude	No	No	Neither	Bfast algorithm; Co-production of knowledge; Local governance; Monarch Butterfly Biosphere Reserve; Time-series analysis; Water monitoring	Biochemical oxygen demand; Decision making; Dissolved oxygen; Escherichia coli; Harmonic analysis; Quality control; Time series analysis; Water management; Water quality; Co-production of knowledge; Community-based monitoring; Escherichia coli counts; Local governance; Management practices; Monarch butterfly biosphere reserves; Water monitoring; Water quality indexes; Monitoring; additive; algori…	https://www.scopus.com/inward/record.uri?eid=2-s2.0-85046628254&doi=10.3390%2fw10050542&partnerID=40&md5=f2a972a7869a311f8361fa16c92995a7
41	Garcia C.A., Lescuyer G.	Monitoring, indicators and community based forest management in the tropics: Pretexts or red herrings?	2008	Top-down	Local	India	Global Literature Review with case insightds frm India and Cameroon	Global, Central Africa and South Asia	Global/Tropics	Yes	No	ILK only	Community based forest management; Criteria and indicators; Local monitoring; Participation; Tropical forests	devolution; environmental change; forest management; local participation; sustainability; teleost; traditional knowledge; tropical forest; Clupeidae	https://www.scopus.com/inward/record.uri?eid=2-s2.0-45449101317&doi=10.1007%2fs10531-008-9347-y&partnerID=40&md5=9e8a22111f02138e0d6a06c2186eb3f9
42	Garda C., Castleden H., Conrad C.	Monitoring, restoration, and source water protection: Canadian community-based environmental organizations' efforts towards improving aquatic ecosystem health	2017	Bottom-up	Local	Canada	Canada	North America	Arctic	No	No	Neither	Aquatic ecosystems; Canada; Community-based water monitoring; Environmental assessment; Photo elicitation; Restoration; Source water protection	Aquatic organisms; Ecology; Ecosystems; Finance; Image reconstruction; Monitoring; Restoration; Societies and institutions; Canada; Environmental assessment; Photo elicitation; Source water protection; Water monitoring; Aquatic ecosystems; abundance; aquatic ecosystem; ecosystem health; environmental monitoring; environmental restoration; local participation; monitoring system; organizational fra…	https://www.scopus.com/inward/record.uri?eid=2-s2.0-85015024145&doi=10.3390%2fw9030212&partnerID=40&md5=6743f9530146f407e229fd52184a5359
43	Gérin-Lajoie J., Herrmann T.M., MacMillan G.A., Hébert-Houle É., Monfette M., Rowell J.A., Soucie T.A., Snowball H., Townley E., Lévesque E., Amyot M., Franssen J., Dedieu J.-P.	IMALIRIJIIT: A Community-Based Environmental Monitoring Program in the George River Watershed, Nunavik,Canada	2018	Bottom-up	Local	Canada	Canada	North America	Arctic	Yes	No	ILK only	community-based environmental monitoring; environmental education and stewardship; George River watershed; Nunavik; participatory action research; traditional ecological knowledge		https://www.scopus.com/inward/record.uri?eid=2-s2.0-85058403923&doi=10.1080%2f11956860.2018.1498226&partnerID=40&md5=2cb1768e96c57b5aecbeb9af1d72ef82
44	Gillett D.J., Pondella II D.J., Freiwald J., Schiff K.C., Caselle J.E., Shuman C., Weisberg S.B.	Comparing volunteer and professionally collected monitoring data from the rocky subtidal reefs of southern California, USA	2012	Bottom-up	Local	United States	United States	North America	Mid-latitude	No	Yes	Citizen science only	Citizen-based monitoring; Reef check california; Rocky reef; Underwater visual census	Benthic invertebrate community; Benthic invertebrates; California; Data quality; Fish abundance; Fish communities; Fish species; Physical characteristics; Physical habitat; Reef surfaces; Relative abundance; Selection bias; Southern California; Visual census; Volunteer monitoring; Ecosystems; Fish; Surveys; Reefs; benthos; community structure; comparative study; dominance; environmental monitorin…	https://www.scopus.com/inward/record.uri?eid=2-s2.0-84862848979&doi=10.1007%2fs10661-011-2185-5&partnerID=40&md5=8a7ce3a55434efc1a95eaa621515c5ad
45	Haggitt T.R., Mead S.T.	Makara estuary monitoring: Effects-based monitoring within a degraded, yet dynamic, coastal environment. Effects-based	2015	Top-down	Local	New Zealand	New Zealand	Oceania	Mid-latitude	No	No	Neither	Benthic ecology; Monitoring; Sedimentation; Wind farm construction	Catchments; Condition monitoring; Dynamics; Ecology; Electric utilities; Erosion; Forestry; Importance sampling; Land use; Monitoring; Runoff; Sedimentation; Surficial sediments; Surveys; Timber; Wind power; Wind turbines; Benthic ecologies; Community composition; Effects-based assessment; Estuarine environments; Regulatory authorities; Wellington , New Zealand; Wind farm; Wind farm development; …	https://www.scopus.com/inward/record.uri?eid=2-s2.0-84973575263&partnerID=40&md5=17ac094f5b571dc41bdc049e44ac318a
46	Hassenforder E., Ducrot R., Ferrand N., Barreteau O., Anne Daniell K., Pittock J.	Four challenges in selecting and implementing methods to monitor and evaluate participatory processes: Example from the Rwenzori region, Uganda	2016	Top-down	Local	Australia	Uganda	East Africa	Tropics	No	No	Neither	Coding; Mixed-methods; Outcome-oriented evaluation; Participant-based evaluation; Theory-based evaluation; Triangulation	decision making; environmental monitoring; environmental policy; natural resource; numerical method; participatory approach; policy implementation; resource management; triangulation; valuation; human; human experiment; monitoring; natural resource; practice guideline; reliability; Uganda; validity; community participation; decision making; learning; program evaluation; reproducibility; Uganda; R…	https://www.scopus.com/inward/record.uri?eid=2-s2.0-84975029589&doi=10.1016%2fj.jenvman.2016.05.019&partnerID=40&md5=f4ac27b310234bd6dbe30c828501aadb
47	Heistermann M., Jacobi S., Pfaff T.	Technical Note: An open source library for processing weather radar data (wradlib)	2013	Top-down	Global	Germany	Global Assessment	Global	Global	No	No	Neither	None listed in SCOPUS or paper.	Community-based development; Georeferencing; Meteorological research; Open source tools; Open-source libraries; Processing algorithms; Radar coverage; Radar observations; Radar processing; Technical notes; Weather radar data; Meteorological radar; algorithm; atmospheric modeling; data set; error analysis; radar; visualization; weather station	https://www.scopus.com/inward/record.uri?eid=2-s2.0-84874467230&doi=10.5194%2fhess-17-863-2013&partnerID=40&md5=ecf9335ae61b905670ac0f84575d0b3d
48	Henri D.A., Jean-Gagnon F., Gilchrist H.G.	Using inuit traditional ecological knowledge for detecting and monitoring avian cholera among common eiders in the eastern Canadian Arctic	2018	Bottom-up	Local	Canada	Canada	North America	Arctic	Yes	No	ILK only	Avian cholera; Common eider; Community-based monitoring; Inuit qaujimajatuqangit; Nunavik; Nunavut; Traditional ecological knowledge	biodiversity; biomonitoring; cholera; environmental issue; mortality; traditional knowledge; wader; wildlife management; Arctic; Canada; Nunavik; Nunavut; Quebec [Canada]; Aves; Pasteurella multocida; Somateria mollissima; Somateria mollissima borealis	https://www.scopus.com/inward/record.uri?eid=2-s2.0-85044927914&doi=10.5751%2fES-09289-230122&partnerID=40&md5=290cba8ae5c8db8175e26715aa99c6c0
49	Hockley N.J., Jones J.P.G., Andriahajaina F.B., Manica A., Ranambitsoa E.H., Randriamboahary J.A.	When should communities and conservationists monitor exploited resources?	2005	Top-down	Local	United Kingdom	Madagascar	East Africa	Tropics	No	No	Neither	Common property resources; Community-based conservation; Crayfish; Efficiency; Locally-based monitoring; Madagascar; Mark-and-recapture; Non-timber forest products; Participatory monitoring; Power analysis; Sustainable harvesting; Willingness to pay	mark-recapture method; nontimber forest product; participatory approach; stakeholder; sustainability; willingness to pay; Indian Ocean; Indian Ocean islands; Madagascar; oceanic regions; World; Astacoidea	https://www.scopus.com/inward/record.uri?eid=2-s2.0-26844530047&doi=10.1007%2fs10531-005-8416-8&partnerID=40&md5=9bbef8dd7b0832c08f68ae89e2c8dc38
50	Holck M.H.	Participatory forest monitoring: An assessment of the accuracy of simple cost-effective methods	2008	Bottom-up	Local	Denmark	Tanzania	East Africa	Tropics	No	No	Neither	Community based monitoring; Cost-effective monitoring methods; Developing countries; Forest disturbance; Participation; Participatory monitoring; Sustainability; Uluguru Mountain	biodiversity; conservation; cost-benefit analysis; developing world; disturbance; forest management; habitat loss; local participation; natural resource; participatory approach; resource management; sustainability	https://www.scopus.com/inward/record.uri?eid=2-s2.0-46649087831&doi=10.1007%2fs10531-007-9273-4&partnerID=40&md5=fdf6bc9b9e5d2fb548623b36d2f7c617
51	Humber F., Godley B.J., Ramahery V., Broderick A.C.	Using community members to assess artisanal fisheries: The marine turtle fishery in Madagascar	2011	Top-down	Local	United Kingdom	Madagascar	East Africa	Tropics	No	No	Neither	Caretta caretta; Chelonia mydas; Community-based monitoring; Eretmochelys imbricata; Lepidochelys olivacea; Small-scale fisheries	annual variation; artisanal fishery; catch composition; data set; ecological impact; endangered species; monitoring system; population decline; species conservation; turtle; wildlife management; Madagascar; Caretta caretta; Chelonia mydas; Cheloniidae; Eretmochelys imbricata; Lepidochelys olivacea; Testudines; Vertebrata	https://www.scopus.com/inward/record.uri?eid=2-s2.0-79951793536&doi=10.1111%2fj.1469-1795.2010.00413.x&partnerID=40&md5=1a4ee3d0a213a31910899289101f1d96
52	Ishihara S., Boyles R.M., Matsubayashi H., Del Barrio A.N., Cebrian M.R., Ishida A., Lapitan R.M., Atabay E.P., Cruz L.C., Kanai Y.	Long-term community-based monitoring of tamaraw Bubalus mindorensis on Mindoro Island	2015	Review of top-down and bottom-up approaches	Local	United States	Philippines	Southeast Asia	Tropics	No	No	Neither	Bubalus mindorensis; Community-based monitoring; Critically Endangered species; Mindoro Island; Population trend; Tamaraw	Bubalus mindorensis	https://www.scopus.com/inward/record.uri?eid=2-s2.0-84926421606&doi=10.1017%2fS0030605314000313&partnerID=40&md5=fc5554b5f4c68af325fe357e22c782d8
53	Jafari H., Li X., Qian L., Chen Y.	Community based sensing: A test bed for environment air quality monitoring using smartphone paired sensors	2015	Top-down	Local	United States	United States	North America	Mid-latitude	No	No	Neither	Air Quality Monitoring; Community Based Sensing; Human Comfort Zone; Smartphone	Air quality; Carbon; Carbon monoxide; Location; Location based services; Portals; Signal encoding; Smartphones; Telecommunication services; Air quality monitoring; Commercial off-the shelves; Community based approach; Community-based; Critical measurements; Human comforts; Pollution monitoring; Surrounding environment; Monitoring	https://www.scopus.com/inward/record.uri?eid=2-s2.0-84969548965&doi=10.1109%2fSARNOF.2015.7324635&partnerID=40&md5=96fb5a7b87910e3f200555f226c14c3c
54	Johnson N., Alessa L., Behe C., Danielsen F., Gearheard S., Gofman-Wallingford V., Kliskey A., Krümmel E.-M., Lynch A., Mustonen T., Pulsifer P., Svoboda M.	The contributions of Community-Based monitoring and traditional knowledge to Arctic observing networks: Reflections on the state of the field	2015	Bottom-up	Global	United States	Pan-Arctic Assessment (United States, Canada, Denmark, Sweden, Switzerland, Norway, etc.	[Pan-Arctic] North America and Europe	Arctic	Yes	No	ILK only	Community-based monitoring; Environmental change; Knowledge management; Natural resource management; Observing networks; Sustainability; Traditional knowledge	data acquisition; decision making; environmental monitoring; experimental study; local participation; Arctic Ocean	https://www.scopus.com/inward/record.uri?eid=2-s2.0-84922784085&doi=10.14430%2farctic4447&partnerID=40&md5=48786bcf395f718368e58e99567e2211
55	Kendrick A.	Canadian Inuit sustainable use and management of Arctic species	2013	Bottom-up	Local	Canada	Canada	North America	Arctic	Yes	No	ILK only	Arctic; Inuit; Sustainable use; Traditional knowledge	Arctic; Community-based monitoring; Inuit; Management decision-making; Scientific community; Scientific knowledge; Sustainable use; Traditional knowledge; Pollution; Waste management	https://www.scopus.com/inward/record.uri?eid=2-s2.0-84879932534&doi=10.1080%2f00207233.2013.801176&partnerID=40&md5=cdeedee9f955517c9ce58483aaa00eb4
56	Kondo M.C., Mizes C., Lee J., McGady-Saier J., O’Malley L., Diliberto A., Burstyn I.	Towards Participatory air pollution exposure assessment in a goods movement community	2014	Top-down	Local	United States	United States	North America	Mid-latitude	No	No	Neither	Air pollution; Ambient exposure; Community-based participatory research; Exposure assessment; Fine particles; Goods movement; Particulate matter; Personal exposure; Photovoice; Sources of exposure	exhaust gas; passive smoking; smoke; ambulatory monitoring; analysis; consumer; environmental exposure; environmental monitoring; exhaust gas; human; information processing; participatory research; passive smoking; pilot study; procedures; program development; smoke; United States; Community-Based Participatory Research; Consumer Participation; Data Collection; Environmental Exposure; Environment…	https://www.scopus.com/inward/record.uri?eid=2-s2.0-84902380349&doi=10.1353%2fcpr.2014.0047&partnerID=40&md5=d4ca9f254165a179a37721b7b3c0b304
57	Koss R.S., Miller K., Wescott G., Bellgrove A., Boxshall A., McBurnie J., Bunce A., Gilmour P., Ierodiaconou D.	An evaluation of Sea Search as a citizen science programme in Marine Protected Areas	2009	Bottom-up	Local	Australia	Australia	Oceania	Tropics	No	Yes	Citizen science only	Capacity building; Citizen science; Community engagement; Community-based monitoring; Marine protected areas(MPAs); Volunteer	community resource management; comparative study; intertidal environment; marine park; measurement method; protected area; reef; resource management; rocky shore; species richness; Australasia; Australia; Victoria [Australia]; algae	https://www.scopus.com/inward/record.uri?eid=2-s2.0-68649115120&partnerID=40&md5=f3204e94e6eb3e38c7d9764f503daafb
58	Kouril D., Furgal C., Whillans T.	Trends and key elements in community-based monitoring: A systematic review of the literature with an emphasis on Arctic and Subarctic regions	2016	Bottom-up	Regional	Canada	United States & Canada	North America	Arctic	Yes	No	ILK only	Arctic; Community-based monitoring; Indigenous peoples; Subarctic; Systematic literature review	Arctic; Community-based monitoring; Indigenous people; Subarctic; Systematic literature review; Environmental engineering	https://www.scopus.com/inward/record.uri?eid=2-s2.0-84971474360&doi=10.1139%2fer-2015-0041&partnerID=40&md5=7db308ea59d07335ebf752a774ddfc73
59	Kumar N., Ramirez-Ortiz D., Solo-Gabriele H.M., Treaster J.B., Carrasquillo O., Toborek M., Deo S., Klaus J., Bachas L.G., Whitall D., Daunert S., Szapocznik J.	Environmental PCBs in Guánica Bay, Puerto Rico: implications for community health	2016	Top-down	Local	United States	United States (Puerto Rico)	North America	Mid-latitude	No	No	Neither	Community-based participatory approach; Fish; Guánica; Health risks; PCB; PCB exposure; Sediment	bioaccumulation; concentration (composition); coral reef; environmental monitoring; fish; health risk; local participation; oil spill; PCB; pollution exposure; sediment analysis; Guanica; Puerto Rico; United States; Anthozoa; Nica; polychlorinated biphenyl; water pollutant; animal; bay; chemistry; environmental monitoring; fish; human; procedures; Puerto Rico; sediment; water pollutant; Animals; …	https://www.scopus.com/inward/record.uri?eid=2-s2.0-84955679493&doi=10.1007%2fs11356-015-4913-9&partnerID=40&md5=1a5e03110539d299ed8e8ab6b15da151
60	Lee D.E., Bond M.L.	Quantifying the ecological success of a community-based wildlife conservation area in Tanzania	2018	Top-down	Local	United States	Tanzania	East Africa	Tropics	No	No	Neither	before-after-control-impact; community-based natural resource management; environmental assessment; ungulate; wildlife management area; wildlife monitoring	community dynamics; ecological approach; ecological impact; environmental assessment; environmental monitoring; habitat type; natural resource; nature conservation; quantitative analysis; resource management; sampling; tourism economics; ungulate; wild population; wildlife management; Tanzania; Bos; Giraffidae; Madoqua; Ungulata	https://www.scopus.com/inward/record.uri?eid=2-s2.0-85045140037&doi=10.1093%2fjmammal%2fgyy014&partnerID=40&md5=e0c68ab6fe4768082a7a382b10470028
61	Lefland A.B., Huff E.S., Donahue B.	A Community Forestry Model Linking Research, Management, Education, and Stakeholder Engagement: Case Study Results from the Town of Weston, Massachusetts, USA	2018	Top-down	Local	United States	United States	North America	Mid-latitude	Yes	Yes	Both ILK & Citizen science	Adaptive management; Citizen science; Community-based forestry; Environmental education; Long-term monitoring; Wildlands and Woodlands	adaptive management; community forestry; environmental education; forest inventory; forest management; monitoring; research; stakeholder; woodland; Massachusetts; United States; Weston	https://www.scopus.com/inward/record.uri?eid=2-s2.0-85037980385&doi=10.1007%2fs11842-017-9382-1&partnerID=40&md5=129285a2a551fb40152dfa2e27f94847
62	Little K.E., Hayashi M., Liang S.	Community-Based Groundwater Monitoring Network Using a Citizen-Science Approach	2016	Bottom-up	Local	Canada	Canada	North America	Arctic	No	No	Neither	None listed in SCOPUS or paper.	Aquifers; Groundwater; Hydrogeology; Land use; Level measurement; Monitoring; Natural resources management; Soil conservation; Teaching; Water conservation; Water levels; Water management; Water resources; Water supply; Watersheds; Community-based monitoring; Educational materials; Groundwater monitoring; Groundwater monitoring networks; Sustainable groundwater resources; Sustainable water resour…	https://www.scopus.com/inward/record.uri?eid=2-s2.0-84964997182&doi=10.1111%2fgwat.12336&partnerID=40&md5=03b68e69ac9d362539a2fbe10c479886
63	Lynch J., Eilam E., Fluker M., Augar N.	Community-based environmental monitoring goes to school: translations, detours and escapes	2017	Bottom-up	Local	Australia	Australia	Oceania	Tropics	No	No	Neither	Actor-network theory; community partnerships; Environmental monitoring; innovation; place-based education	None listed	https://www.scopus.com/inward/record.uri?eid=2-s2.0-84966936568&doi=10.1080%2f13504622.2016.1182626&partnerID=40&md5=d90b21df138ff342a0d842a858930f4c
64	Lyver P.O.B., Timoti P., Jones C.J., Richardson S.J., Tahi B.L., Greenhalgh S.	An indigenous community-based monitoring system for assessing forest health in New Zealand	2017	Bottom-up	Local	New Zealand	New Zealand	Oceania	Mid-latitude	Yes	No	ILK only	Community-based indicators; Forest health; Indigenous peoples; Traditional knowledge	baseline survey; biodiversity; environmental assessment; environmental indicator; field survey; forest health; indigenous population; monitoring system; questionnaire survey; resource use; stakeholder; traditional knowledge; New Zealand	https://www.scopus.com/inward/record.uri?eid=2-s2.0-84973155547&doi=10.1007%2fs10531-016-1142-6&partnerID=40&md5=844cd3fcac70fe157e1ea9f52a614db0
65	Malakar Y.	Community-based rainfall observation for landslide monitoring in western Nepal	2014	Top-down	Local	Nepal	Nepal	South Asia	Tropics/Mid-latitude	No	No	Neither	Capacity building; Community approach; Community-based; Landslide; Nepal; Rainfall observation	None listed	https://www.scopus.com/inward/record.uri?eid=2-s2.0-84949422542&doi=10.1007%2f978-3-319-05050-8_117&partnerID=40&md5=2a94aace4c39fd07c12483ae4c318bd8
66	Mantyka-Pringle C.S., Jardine T.D., Bradford L., Bharadwaj L., Kythreotis A.P., Fresque-Baxter J., Kelly E., Somers G., Doig L.E., Jones P.D., Lindenschmidt K.-E.	Bridging science and traditional knowledge to assess cumulative impacts of stressors on ecosystem health	2017	Bottom-up	Local (with Global implications)	Canada	Canada	North America	Arctic	Yes	No	ILK only	Adaptive co-management; Bayesian belief network; Integration; Multiple stressors; Social-ecological systems; Traditional knowledge	Bayesian networks; Birds; Blending; Decision making; Environmental impact; Fish; Flow of water; Health; Integration; Knowledge management; Philosophical aspects; Sustainable development; Water resources; Anthropogenic stressors; Co-management; Environmental stressors; Indigenous community; Multiple stressors; Scientific knowledge; Social-ecological systems; Traditional knowledge; Ecosystems; adap…	https://www.scopus.com/inward/record.uri?eid=2-s2.0-85013773432&doi=10.1016%2fj.envint.2017.02.008&partnerID=40&md5=906eae02ff7bbc4837ade3601ddb7f32
67	McKay A.J., Johnson C.J.	Identifying Effective and Sustainable Measures for Community-Based Environmental Monitoring	2017	Bottom-up	Local	Canada	Canada	North America	Arctic	No	No	Neither	Aboriginal groups; Community-based environmental monitoring; Cumulative impacts; Decision-making; Public participation in resource management	Environmental engineering; Environmental management; Monitoring; Natural resources; Natural resources management; Resource allocation; Sustainable development; Aboriginal groups; Community participation; Cumulative impacts; Decision making process; Environmental change; Environmental Monitoring; Natural resource management; Resource management; Decision making; community resource management; deci…	https://www.scopus.com/inward/record.uri?eid=2-s2.0-85019162275&doi=10.1007%2fs00267-017-0887-3&partnerID=40&md5=d64a9d5248dd34b2b9ce6f57d85ac8e4
68	Mesterton-Gibbons M., Milner-Gulland E.J.	On the strategic stability of monitoring: Implications for cooperative wildlife management programmes in Africa	1998	Bottom-up	Local	United States	Zambia and Zimbabwe	Southeastern Africa, Southcentral Africa	Tropics	No	No	Neither	Common property resources; Community-based management; Cooperative behaviour; Game theory; Monitoring; Wildlife conservation	community involvement; local participation; monitoring; monitoring programme; wildlife management; article; cost; environmental management; environmental monitoring; government; priority journal; wildlife; Africa	https://www.scopus.com/inward/record.uri?eid=2-s2.0-0032493394&doi=10.1098%2frspb.1998.0425&partnerID=40&md5=756bcca238a3300a5c7d3acc79b1121c
69	Millar E.E., Hazell E.C., Melles S.J.	The ‘cottage effect’ in citizen science? Spatial bias in aquatic monitoring programs	2018	Bottom-up	Local	Canada	Canada	North America	Arctic	No	Yes	Citizen science only	Citizen science data; community-based monitoring; lake monitoring; methods comparison; spatial bias		https://www.scopus.com/inward/record.uri?eid=2-s2.0-85041100473&doi=10.1080%2f13658816.2018.1423686&partnerID=40&md5=e39b17ea24ffcbe785d85d0a3c48c0b3
70	Minoi J.-L., Yeo A.W.	Remote health monitoring system in a rural population: Challenges and opportunities	2014	Top-down	Local	Malaysia	Malaysia	Southeast Asia	Tropics	No	No	Neither	None listed in SCOPUS or paper.	Biomedical engineering; Blood pressure; Health care; Managers; Rural areas; Surveys; Application fields; Community-based participatory research; Group discussions; Health monitoring system; Quantitative and qualitative researches; Remote health monitoring; Rural population; Semi structured data; Remote patient monitoring	https://www.scopus.com/inward/record.uri?eid=2-s2.0-84925679136&doi=10.1109%2fIECBES.2014.7047641&partnerID=40&md5=4036736ce9c514c1bbb28e59e3d375d6
71	Molina E., Carella L., Pacheco A., Cruces G., Gasparini L.	Community monitoring interventions to curb corruption and increase access and quality in service delivery: a systematic review	2017	Top-down	Global	United States	Uganda, Benin, Liberia, Colombia, Pakistan, Indonesia, India and Mexico	East and West Africa, South Asia, Central and South America.	Tropics/Mid-latitude	No	No	Neither	Community monitoring; community-based; corruption; education; service delivery; systematic review	accessibility; corruption; education; literature review; local participation; monitoring; service provision	https://www.scopus.com/inward/record.uri?eid=2-s2.0-85030174654&doi=10.1080%2f19439342.2017.1378243&partnerID=40&md5=4cd266c5810e9705ccfc1197bb1fdf51
72	Monk J., Ierodiaconou D., Bellgrove A., Laurenson L.	Using community-based monitoring with GIS to create habitat maps for a marine protected area in Australia	2008	Top-down	Local	Australia	Australia	Oceania	Tropics	No	No	Neither	Australia; Community-based monitoring; GIS; Habitat maps; Marine protected area	classification; cost-benefit analysis; GIS; GPS; map; marine park; monitoring; reef; subtidal environment; temperate environment; Australasia; Australia	https://www.scopus.com/inward/record.uri?eid=2-s2.0-48249121519&doi=10.1017%2fS0025315408001835&partnerID=40&md5=2a338a20bd0f19cd8fa923a7b01b255b
73	Montambault J.R., Wongbusarakum S., Leberer T., Joseph E., Andrew W., Castro F., Nevitt B., Golbuu Y., Oldiais N.W., Groves C.R., Kostka W., Houk P.	Use of monitoring data to support conservation management and policy decisions in Micronesia	2015	Top-down	Local	United States	Micronesia	Oceania	Tropics	No	No	Neither	Adaptive management; Communications; Community-based conservation; Ecosystem management; Oceania	adaptive management; aggregation behavior; communication; community resource management; conservation management; coral bleaching; decision making; ecosystem management; environmental legislation; environmental monitoring; knowledge based system; marine ecosystem; Oceania Ecozone; overfishing; project assessment; protected area; seafood; spawning; Caroline Islands; Federated States of Micronesia;…	https://www.scopus.com/inward/record.uri?eid=2-s2.0-84942037139&doi=10.1111%2fcobi.12542&partnerID=40&md5=b9c1e317af2eb8cffad3250f8de1bc9a
74	Mountjoy N.J., Whiles M.R., Spyreas G., Lovvorn J.R., Seekamp E.	Assessing the efficacy of community-based natural resource management planning with a multi-watershed approach	2016	Bottom-up	Local	United States	United States	North America	Mid-latitude	No	No	Neither	Adaptive management; Community-based conservation; Community-based natural resource management; Management plans; Monitoring framework	adaptive management; avifauna; biodiversity; community resource management; conceptual framework; environmental management; environmental monitoring; habitat availability; natural resource; resource management; self assessment; watershed; Illinois; United States; Aves	https://www.scopus.com/inward/record.uri?eid=2-s2.0-84978032629&doi=10.1016%2fj.biocon.2016.06.026&partnerID=40&md5=c13770e0d12bf86856f686389b3d403f
75	Noss A.J., Oetting I., Cuéllar R.L.	Hunter self-monitoring by the Isoseño-Guaraní in the Bolivian Chaco	2005	Bottom-up	Local	Bolivia	Bolivia	South America	Tropics	No	No	Neither	Capitanía de Alto y Bajo Isoso; Catch-per-unit-effort; Community wildlife management; Hunter self-monitoring; Kaa-Iya del Gran Chaco National Park; Locally-based monitoring; Sustainable use; Tapirus terrestris; Tayassu pecari	habitat management; hunting; indigenous population; local participation; resource management; Bolivia; Kaa-Iya del Gran Chaco National Park; Santa Cruz [Bolivia]; South America; Western Hemisphere; World; Tapirus terrestris; Tayassu pecari	https://www.scopus.com/inward/record.uri?eid=2-s2.0-26844523178&doi=10.1007%2fs10531-005-8401-2&partnerID=40&md5=cd32db5ad520fbbeb7195d0d9958dd6a
76	Olendo M.I., Okemwa G.M., Munga C.N., Mulupi L.K., Mwasi L.D., Mohamed H.B., Sibanda M., Ong'anda H.O.	The value of long-term, community-based monitoring of marine turtle nesting: a study in the Lamu archipelago, Kenya	2017	Top-down	Local	United Kingdom	Kenya	East Africa	Tropics	No	No	Neither	Clutch size; community-based monitoring; green turtle; hatching success; hawksbill turtle; incubation duration; sea turtles; Western Indian Ocean	Chelonia mydas; Cheloniidae; Eretmochelys imbricata; Lepidochelys olivacea; Testudines	https://www.scopus.com/inward/record.uri?eid=2-s2.0-85026541839&doi=10.1017%2fS0030605317000771&partnerID=40&md5=c8a6bd0facf8d54b13da3f11f2f88dc7
77	Palmer Fry B.	Community forest monitoring in REDD+: The 'M' in MRV?	2011	Top-down	Global	United Kingdom	Global Assessment	Global	Global	No	No	Neither	Community forest monitoring; Locally based monitoring; MRV; Payments for ecosystem services; PES; REDD+	article; carbon footprint; community; cost; environmental protection; forest dynamics; forest management; monitoring; pollution monitoring; priority journal; radiation monitoring	https://www.scopus.com/inward/record.uri?eid=2-s2.0-79952625196&doi=10.1016%2fj.envsci.2010.12.004&partnerID=40&md5=a8f229cecc80693dc63813e2f82fc498
78	Paneque-Gálvez J., McCall M.K., Napoletano B.M., Wich S.A., Koh L.P.	Small drones for community-based forest monitoring: An assessment of their feasibility and potential in tropical areas	2014	Top-down	Local	United Kingdom	Global Literature Review (with highlighted focus on examples from tropical countries)	Global, with tropical emphasis	Global/Tropics	Yes	No	ILK only	Community-based forest management; Conservation; Deforestation and degradation; MRV; National forest monitoring and safeguard information systems; Remote sensing; Tropical forests; Unmanned aerial vehicle; Unmanned aircraft systems	Conservation; Deforestation; Remote sensing; Surveys; Tropics; Unmanned aerial vehicles (UAV); Community-based forest managements; MRV; National forests; REDD; Tropical forest; Unmanned aircraft system; Target drones; aircraft; biodiversity; climate change; community resource management; conservation management; deforestation; emission control; environmental degradation; environmental monitoring;…	https://www.scopus.com/inward/record.uri?eid=2-s2.0-84903442631&doi=10.3390%2ff5061481&partnerID=40&md5=98f493e36fb72e6fe3da8347f93b580a
79	Peters C.B., Zhan Y., Schwartz M.W., Godoy L., Ballard H.L.	Trusting land to volunteers: How and why land trusts involve volunteers in ecological monitoring	2017	Bottom-up	Local	United States	United States	North America	Mid-latitude	No	Yes	Citizen science only	Citizen science; Community engagement; Conservation management; Land trust; Volunteer management; Volunteer-based monitoring	air quality; conservation management; decision making; environmental monitoring; invertebrate; local participation; plant; protected area; research program; resource assessment; social participation; soil quality; vertebrate; voluntary approach; United States; Invertebrata; Vertebrata	https://www.scopus.com/inward/record.uri?eid=2-s2.0-85009224901&doi=10.1016%2fj.biocon.2016.08.029&partnerID=40&md5=88a0b93fc4de22b7b55f206037f49f0a
80	Scherber C., Beduschi T., Tscharntke T.	Novel approaches to sampling pollinators in whole landscapes: a lesson for landscape-wide biodiversity monitoring	2018	Top-down	Local	Germany	Germany	Europe	Mid-latitude	No	No	Neither	Apidae; Bees; Biodiversity monitoring; Bumblebees; Community ecology; Ecological indicators; Grid-based sampling; Insect decline; Regular sampling design; Wild bee		https://www.scopus.com/inward/record.uri?eid=2-s2.0-85057527822&doi=10.1007%2fs10980-018-0757-2&partnerID=40&md5=15d6c7971982fa99cfe919b70e586307
81	Peters M.A., Eames C., Hamilton D.	The use and value of citizen science data in New Zealand	2015	Top-down	Local	New Zealand	New Zealand	Oceania	Mid-latitude	No	Yes	Citizen science only	Citizen science typologies; Community environmental groups; Community-based environmental monitoring; Data validity; Environmental restoration; New Zealand; Volunteer monitoring	environmental monitoring; environmental restoration; local participation; qualitative analysis; quantitative analysis; typology; voluntary approach; New Zealand	https://www.scopus.com/inward/record.uri?eid=2-s2.0-84954400761&doi=10.1080%2f03036758.2015.1051549&partnerID=40&md5=328d3331724b983f852b2a87b8a5a7a4
82	Peters M.A., Hamilton D., Eames C., Innes J., Mason N.W.H.	The current state of community-based environmental monitoring in New Zealand	2016	Bottom-up	Local	New Zealand	New Zealand	Oceania	Mid-latitude	No	Yes	Citizen science only	Biodiversity conservation; Citizen science; Community environmental groups; Community-based monitoring; Environmental restoration; Partnerships; Volunteer monitoring	abundance; biodiversity; community resource management; decision making; ecosystem health; environmental monitoring; environmental restoration; partnership approach; questionnaire survey; spatial distribution; voluntary approach; New Zealand; Aves	https://www.scopus.com/inward/record.uri?eid=2-s2.0-84976510298&doi=10.20417%2fnzjecol.40.37&partnerID=40&md5=2087e1624074284992ba2a3f414d3d12
83	Pilcher N., Chaloupka M.	Using community-based monitoring to estimate demographic parameters for a remote nesting population of the Critically Endangered leatherback turtle	2013	Top-down	Local	Australia	Papua New Guinea	Melanesia	Tropics	No	No	Neither	Breeding probability; Community-based monitoring; Dermochelys coriacea; Leatherback turtle; Papua New Guinea; Population demography; Survival	abundance; biodiversity; biomonitoring; breeding population; demographic method; endangered species; mark-recapture method; parameterization; remote sensing; satellite data; telemetry; turtle; Papua New Guinea; Dermochelyidae; Dermochelys coriacea	https://www.scopus.com/inward/record.uri?eid=2-s2.0-84890552543&doi=10.3354%2fesr00480&partnerID=40&md5=7eed91984a6bc689f4be38b5183ba06f
84	Pocock M.J.O., Chandler M., Bonney R., Thornhill I., Albin A., August T., Bachman S., Brown P.M.J., Cunha D.G.F., Grez A., Jackson C., Peters M., Rabarijaon N.R., Roy H.E., Zaviezo T., Danielsen F.	A Vision for Global Biodiversity Monitoring With Citizen Science	2018	Bottom-up	Global	United States	Global Literature Review	Global	Global	No	Yes	Citizen science only	Aichi Biodiversity Target; Biodiversity; Citizen science; Community-based; Global; Monitoring; Participatory; Sustainable Development Goal; Technology; Volunteer	None listed	https://www.scopus.com/inward/record.uri?eid=2-s2.0-85054141902&doi=10.1016%2fbs.aecr.2018.06.003&partnerID=40&md5=72d60a35afe5fe5d32f6762466fd3f3c
85	Pratihast A.K., DeVries B., Avitabile V., de Bruin S., Kooistra L., Tekle M., Herold M.	Combining satellite data and community-based observations for forest monitoring	2014	Top-down	Global	Netherlands	Ethiopia	Northeast Africa	Tropics	No	Yes	Citizen science only	Accuracy assessment; Citizen science; Community-based monitoring; Ethiopia; Kafa; MRV; National forest monitoring system; REDD+; Remote sensing	Deforestation; Remote sensing; Satellites; Accuracy assessment; Citizen science; Community-based monitoring; Ethiopia; Kafa; National forests; REDD; Monitoring; accuracy assessment; environmental planning; forest cover; forest management; local participation; monitoring system; nature reserve; observational method; remote sensing; satellite data; satellite imagery; UNESCO; Forests; Monitoring; Re…	https://www.scopus.com/inward/record.uri?eid=2-s2.0-84921365689&doi=10.3390%2ff5102464&partnerID=40&md5=e71582bf97181e082ae8fd2a55b0b323
86	Rae M., Miró A., Hall J., O'Brien K., O'Brien D.	Evaluating the validity of a simple citizen science index for assessing the ecological status of urban drainage ponds	2019	Bottom-up	Local	United Kingdom	United Kingdom (Scotland)	Northen Europe	Mid-latitude	No	No	Neither	Community-based monitoring; Ecosystem services; Environmental democratization; Freshwater; Green infrastructure; OPAL Pond Health Score; Storm-water ponds; Sustainable Drainage Systems	Biodiversity; Conservation; Ecosystems; Health; Ponds; Surveys; Water quality; Community-based monitoring; Ecosystem services; Environmental democratization; Freshwater; Green infrastructure; Health scores; Storm water ponds; Sustainable drainage systems; Lakes; amphibian; assessment method; biodiversity; community resource management; conservation management; democratization; ecological impact; …	https://www.scopus.com/inward/record.uri?eid=2-s2.0-85055671795&doi=10.1016%2fj.ecolind.2018.10.053&partnerID=40&md5=c0579fdfe79fec56adbb7f742b088194
87	Ridder D., Pahl-Wostl C.	Participatory Integrated Assessment in local level planning	2005	Top-down	Regional	Germany	Europe	Europe	Mid-latitude	No	No	Neither	Community-based Monitoring; Local Water Management Planning; Participatory Integrated Assessment; Water Framework Directive	None listed	https://www.scopus.com/inward/record.uri?eid=2-s2.0-29144523609&doi=10.1007%2fs10113-004-0089-4&partnerID=40&md5=d28258f1f5920d46ac325ac631306ad3
88	Scanlon B.R., Ruddell B.L., Reed P.M., Hook R.I., Zheng C., Tidwell V.C., Siebert S.	The food-energy-water nexus: Transforming science for society	2017	Top-down	Regional	United States	Global Assessment	Global	Global	No	No	Neither	food energy water nexus; food scarcity; food security; water energy nexus; water scarcity	Digital storage; Economic and social effects; Food supply; Information management; Sustainable development; Environmental sustainability; Food security; Ground-based monitoring; Managing resources; Scientific community; Systems modeling; Water energy; Water scarcity; Behavioral research	https://www.scopus.com/inward/record.uri?eid=2-s2.0-85018425559&doi=10.1002%2f2017WR020889&partnerID=40&md5=ebf24f4347d2a9e3f07d4fbf81450b2c
89	Seak S., Schmidt-Vogt D., Thapa G.B.	A comparison between biodiversity monitoring systems to improve natural resource management in Tonle Sap Biosphere Reserve, Cambodia	2011	Bottom-up	Local	China	Cambodia	Southeast Asia	Tropics	No	No	Neither	biodiversity monitoring; biological resource monitoring; community-based monitoring; NGO-managed monitoring; state-managed monitoring; Tonle Sap	biodiversity; biosphere; comparative study; developing world; natural resource; nongovernmental organization; resource management; stakeholder; Cambodia; Tonle Sap Lake	https://www.scopus.com/inward/record.uri?eid=2-s2.0-84860486478&doi=10.1080%2f21513732.2011.649301&partnerID=40&md5=752aa324ea0948ece5c198e6e9abf433
90	Seak S., Schmidt-Vogt D., Thapa G.B.	Biodiversity monitoring at the tonle sap lake of Cambodia: A comparative assessment of local methods	2012	Top-down	Local	China	Cambodia	Southeast Asia	Tropics	No	No	Neither	Biodiversity monitoring; Biological resource monitoring; Community-based monitoring; Local biodiversity monitoring; Tonle sap	Biological resources; Cambodia; Community-based organizations; Comparative assessment; Ease-of-use; Focus groups; Local methods; Long-term management; Monitoring methods; Tonle sap; User friendliness; Biodiversity; Lakes; Monitoring; biodiversity; environmental monitoring; governance approach; institutional framework; local participation; observational method; strategic approach; animal trapping;…	https://www.scopus.com/inward/record.uri?eid=2-s2.0-84866535534&doi=10.1007%2fs00267-012-9909-3&partnerID=40&md5=7c99a081f06d17818ac3f5cc1c6f89c2
91	Ohayon J.L., Cousins E., Brown P., Morello-Frosch R., Brody J.G.	Researcher and institutional review board perspectives on the benefits and challenges of reporting back biomonitoring and environmental exposure results	2017	Top-down	Local	United States	United States	North America	Mid-latitude				Bioethics; Biomonitoring; Community-based participatory research; Exposure assessment; Exposure reduction; Results communication; Risk communication	biomonitoring; ecosystem health; ethics; health education; health impact; literature review; local participation; pollution exposure; risk assessment; Article; biological monitoring; environmental exposure; environmental monitoring; health personnel attitude; human; institutional review; personal experience; practice guideline; priority journal; scientist; semi structured interview; United States…	https://www.scopus.com/inward/record.uri?eid=2-s2.0-85003666708&doi=10.1016%2fj.envres.2016.12.003&partnerID=40&md5=7c9a785e0d12db612193427c1fbcc7c4
92	Sharpe A., Conrad C.	Community based ecological monitoring in Nova Scotia: Challenges and opportunities	2006	Bottom-up	Local	Canada	Canada	North America	Arctic	No	No	Neither	Community based; Volunteer; Water quality monitoring; Watershed management	Ecology; Management; Natural resources; Water quality; Watersheds; Community based; Ecological monitoring; Water quality monitoring; Watershed management; Ecosystems; environmental monitoring; local participation; water quality; watershed; access to information; article; Canada; community care; data analysis; data base; environmental management; environmental monitoring; environmental protection;…	https://www.scopus.com/inward/record.uri?eid=2-s2.0-33645466075&doi=10.1007%2fs10661-005-9091-7&partnerID=40&md5=77b2244153a6c72ff2d2b846520c7262
93	Sheppard S.A., Terveen L.	Quality is a verb: The operationalization of data quality in a citizen science community	2011	Bottom-up	Local	United States	United States	North America	Mid-latitude	No	Yes	Citizen science only	citizen science; community-based monitoring; data quality	Citizen science; community-based monitoring; Data collection; Data quality; Domain experts; Educational benefits; Educational goals; Environmental concerns; Environmental data; Monitoring programs; Potential sources; Quality of data; Red River basin; Standard operating procedures; Quality assurance; Quality control; Rivers; Watches; Data reduction	https://www.scopus.com/inward/record.uri?eid=2-s2.0-80054790585&doi=10.1145%2f2038558.2038565&partnerID=40&md5=46176e347a8855562536b26ce9770a1e
94	Shi Y.X., Guéguen C.	In Situ Monitoring of Labile Vanadium in the Mackenzie River Basin (Canada) Using Diffusive Gradients in Thin Films	2017	Top-down	Local	Canada	Canada	North America	Arctic	No	No	Neither	DGT-labile species; Dissolved organic matter (DOM); Fluorescence; PARAFAC; Vanadium	Aquatic ecosystems; Biological materials; Carbon; Cluster analysis; Coal combustion; Diffusion in solids; Fluorescence; Fossil fuels; Health risks; Hierarchical systems; Organic carbon; Thin films; Vanadium; Water analysis; Watersheds; Community-based monitoring; Diffusive gradients in thin films; Dissolved organic matters; Excitation-emission matrix fluorescences; Hierarchical cluster analysis; …	https://www.scopus.com/inward/record.uri?eid=2-s2.0-85042419575&doi=10.1007%2fs11270-017-3573-4&partnerID=40&md5=b2ab25fe883eeb7b3fffdab60251d3db
95	Navarro M.K.D.	Socio-Economic Scale (SES) as a measure of economic well-being: A case in Barangay Lumbia, Cagayan De Oro City, Philippines	2015	Top-down	Local	Philippines	Philippines	Southeast Asia	Tropics	No	No	Neither	Community Based Monitoring System (CBMS); Community development; Economic well-being; Socio-economic scale	None listed	https://www.scopus.com/inward/record.uri?eid=2-s2.0-84924227036&doi=10.5901%2fmjss.2015.v6n2p103&partnerID=40&md5=7c1908f2f3ac1960290439ec9a4ce801
96	Shirk J.L., Ballard H.L., Wilderman C.C., Phillips T., Wiggins A., Jordan R., McCallie E., Minarchek M., Lewenstein B.V., Krasny M.E., Bonney R.	Public participation in scientific research: A framework for deliberate design	2012	Top-down	Local	United States	Global Literature Review	Global	Global	No	Yes	Citizen science only	Citizen science; Community-based monitoring; Conservation; Outcomes; Participation; Public; Volunteer monitoring	conservation management; integrated approach; local participation; model test; natural resource; research work; voluntary approach	https://www.scopus.com/inward/record.uri?eid=2-s2.0-84864459613&doi=10.5751%2fES-04705-170229&partnerID=40&md5=f8ff2e76c65ff9fcdf6d34a4a611877a
97	Siruma A., Tandlich R., Hornby D., Srinivas C.S.	Role of higher education institution and community engagement in disaster management in South Africa	2015	Top-down	Local	South Africa	South Africa	Southern Africa	Tropics/Mid-latitude	No	No	Neither	Academic community engagement; Health vulnerability; MDG 5; Participatory approach to disaster management	Disaster prevention; Disasters; Diseases; Education; Health; Health risks; Records management; Water quality; Academic community; Community-based participatory research; Disaster management; Disaster vulnerability; Higher education institutions; MDG 5; Microbial water quality; Water quality monitoring; Decision making	https://www.scopus.com/inward/record.uri?eid=2-s2.0-84946739699&partnerID=40&md5=8799aa2edcbd41b7e28fd4dc27201f8c
98	Skutsch M., Turnhout E., Vijge M.J., Herold M., Wits T., Den Besten J.W., Torres A.B.	Options for a national framework for benefit distribution and their relation to community-based and national REDD+ monitoring	2014	Bottom-up	Global	Mexico	Global Assessment	Global	Global	No	No	Neither	Benefit sharing; Community monitoring; Equity; Input-based distribution; Link to national MRV; Output based distribution	Deforestation; Benefit sharing; Equity; Input-based distribution; Link to national MRV; Output based distribution; Carbon; carbon emission; community forestry; compliance; deforestation; emission inventory; forest dynamics; forest management; population distribution; Carbon; Deforestation	https://www.scopus.com/inward/record.uri?eid=2-s2.0-84904038072&doi=10.3390%2ff5071596&partnerID=40&md5=5513eb28b45b3b41c5746d772c151f35
99	Staddon S.C., Nightingale A., Shrestha S.K.	Exploring participation in ecological monitoring in Nepal's community forests	2015	Bottom-up	Local	United Kingdom	Nepal	South Asia	Tropics/Mid-latitude	No	Yes	Citizen science only	citizen science; community-based conservation; development studies; ecological monitoring; interdisciplinary; Nepal; participation; participatory monitoring	Biodiversity; Conservation; Decision making; Ecology; Forestry; Monitoring; Citizen science; Community-based conservations; Development study; Ecological monitoring; interdisciplinary; Nepal; participation; Participatory monitoring; Ecosystems; community forestry; conservation management; decision making; development strategy; interdisciplinary approach; local participation; policy making; Nepal	https://www.scopus.com/inward/record.uri?eid=2-s2.0-84938414670&doi=10.1017%2fS037689291500003X&partnerID=40&md5=4e1ecd8b4dcf63f446d2d924c18221e4
100	Staddon S.C., Nightingale A., Shrestha S.K.	The Social Nature of Participatory Ecological Monitoring	2014	Bottom-up	Local	United Kingdom	Nepal	South Asia	Tropics/Mid-latitude	Yes	No	ILK only	community-based conservation; ecological knowledge; ecological monitoring; local monitoring; nature-society studies; Nepal; participatory social nature; socioecological regime	None listed	https://www.scopus.com/inward/record.uri?eid=2-s2.0-84905647008&doi=10.1080%2f08941920.2014.905897&partnerID=40&md5=df1acb052aa6b8b9844acda1c0849b28
101	Starkey E., Parkin G., Birkinshaw S., Large A., Quinn P., Gibson C.	Demonstrating the value of community-based (‘citizen science’) observations for catchment modelling and characterisation	2017	Bottom-up	Local	United Kingdom	United Kingdom (England)	Northen Europe	Mid-latitude	No	Yes	Citizen science only	Citizen science; Community-based; Flash flood; Hydrological modelling; Monitoring; SHETRAN	Binary alloys; Characterization; Floods; Monitoring; Potassium alloys; Rain; Rivers; Runoff; Uranium alloys; Citizen science; Community-based; Flash flood; Hydrological modelling; SHETRAN; Catchments; catchment; flash flood; hydrological modeling; local participation; management practice; monitoring system; peak discharge; rainfall; spatial distribution; tributary; England; Tyne River; United Kin…	https://www.scopus.com/inward/record.uri?eid=2-s2.0-85019008689&doi=10.1016%2fj.jhydrol.2017.03.019&partnerID=40&md5=8afcd87120334f8eda1f059e4f58a48e
102	Stone J., Barclay J., Simmons P., Cole P.D., Loughlin S.C., Ramón P., Mothes P.	Risk reduction through community-based monitoring: the vigías of Tungurahua, Ecuador	2014	Bottom-up	Local	United Kingdom	Ecuador	South America	Tropics	No	Yes	Citizen science only	Citizen science; Community-based monitoring; Disaster risk reduction; Participatory; Tungurahua	None listed	https://www.scopus.com/inward/record.uri?eid=2-s2.0-84964987496&doi=10.1186%2fs13617-014-0011-9&partnerID=40&md5=b93692019ba9a1ed2697b8a20b4feed7
103	Storey R.G., Wright-Stow A.	Community-based monitoring of New Zealand stream macroinvertebrates: agreement between volunteer and professional assessments and performance of volunteer indices	2017	Bottom-up	Local	New Zealand	New Zealand	Oceania	Mid-latitude	No	Yes	Citizen science only	benthic macroinvertebrates; bioassessment; citizen science; Community-based monitoring; freshwater; New Zealand; streams; volunteers	assessment method; benthos; biological method; classification; community resource management; correlation; environmental monitoring; freshwater ecosystem; index method; macroinvertebrate; qualitative analysis; stream; voluntary approach; New Zealand	https://www.scopus.com/inward/record.uri?eid=2-s2.0-85008196506&doi=10.1080%2f00288330.2016.1266674&partnerID=40&md5=a8e61e0f49e75c7f2ead2466f96f024d
104	Storey R.G., Wright-Stow A., Kin E., Davies-Colley R.J., Stott R.	Volunteer stream monitoring: Do the data quality and monitoring experience support increased community involvement in freshwater decision making?	2016	Bottom-up	Local	Netherlands	New Zealand	Oceania	Mid-latitude	No	Yes	Citizen science only	Citizen science; Collaborative governance; Community-based monitoring; Freshwater; Macroinvertebrates; Participatory processes; Resource management; Streams; Volunteer monitoring; Water quality	data quality; decision making; freshwater ecosystem; governance approach; local participation; macroinvertebrate; monitoring; resource management; water quality; New Zealand; Escherichia coli	https://www.scopus.com/inward/record.uri?eid=2-s2.0-85008219678&doi=10.5751%2fES-08934-210432&partnerID=40&md5=261c790ff3ebbfbb41f13296139a8256
105	Strangway R.E., Dunn M., Erless R.	Monitoring Nûtimesânân Following the Diversion of Our River: A Community-led Registry in Eeyou Istchee, Northern Québec	2016	Bottom-up	Local	Canada	Canada	North America	Arctic	No	No	Neither	community-based monitoring; environmental follow-up; environmental impact assessment; Ex post environmental monitoring; hydroelectric development; indigenous consultation; local ecological knowledge; traditional fisheries	decision making; environmental impact assessment; environmental monitoring; fishery; indigenous knowledge; indigenous population; local participation; stakeholder; Canada; Eeyou Istchee; Quebec [Canada]; Coregonus artedi	https://www.scopus.com/inward/record.uri?eid=2-s2.0-84960156507&doi=10.1142%2fS1464333216500010&partnerID=40&md5=ff7ce40fa1eef13b5f71bd0b84d9972f
106	Stuart-Hill G., Diggle R., Munali B., Tagg J., Ward D.	The event book system: A community-based natural resource monitoring system from Namibia	2005	Top-down	Local	Namibia	Namibia	Southern Africa	Tropics	No	No	Neither	Community development; Locally-based monitoring; Namibia; Natural resource monitoring; Wildlife management	community development; local participation; natural resource; resource management; wildlife management; Africa; Eastern Hemisphere; Namibia; Southern Africa; Sub-Saharan Africa; World	https://www.scopus.com/inward/record.uri?eid=2-s2.0-26844549438&doi=10.1007%2fs10531-005-8391-0&partnerID=40&md5=4d014618d3e2a4c8adc5cac804bcee1f
107	Tapia A., Lalone N., MacDonald E., Case N., Hall M., Heavner M.	Aurorasaurus: Citizen science, early warning systems and space weather	2014	Top-down	Global	United States	United States & Europe	North America & Europe	Mid-latitude	No	No	Neither	None listed in SCOPUS or paper.	Alarm systems; Cost effectiveness; Crowdsourcing; Disasters; Forecasting; Ionosphere; Social networking (online); Solar energy; Solar system; Storms; Vegetation; Auroral activities; Coronal mass ejection; Early Warning System; Imaging satellites; Mobile applications; Satellite based observations; Scientific community; Volunteered geographic information; Earth (planet)	https://www.scopus.com/inward/record.uri?eid=2-s2.0-84974851145&partnerID=40&md5=6cf459d67c8a665dac712580db792203
108	Topp-Jørgensen E., Poulsen M.K., Lund J.F., Massao J.F.	Community-based monitoring of natural resource use and forest quality in montane forests and miombo woodlands of Tanzania	2005	Top-down	Local	Denmark	Tanzania	East Africa	Tropics	No	No	Neither	Community-based; Forest management; Locally-based monitoring; Miombo woodland; Montane forest; Natural resource management; Participatory monitoring; Tanzania	forest management; local participation; monitoring; montane forest; participatory approach; resource management; Africa; East Africa; Eastern Hemisphere; Sub-Saharan Africa; Tanzania; World	https://www.scopus.com/inward/record.uri?eid=2-s2.0-26844509976&doi=10.1007%2fs10531-005-8399-5&partnerID=40&md5=ee0274938d86034f967c685e9ce47289
109	Torres A.B.	Potential for integrating community-based monitoring into REDD+	2014	Top-down	Global	Mexico	Global Assessment	Global	Global	No	No	Neither	Benefit sharing; Carbon inventories; Participatory schemes and mapping	Carbon; Climate change; Deforestation; Supervisory personnel; Benefit sharing; Carbon inventories; Community-based monitoring; Forest degradation; Forest management plans; Management practices; Social and environmental; Sources of informations; Information management; carbon emission; deforestation; emission control; emission inventory; environmental monitoring; indigenous population; integrated …	https://www.scopus.com/inward/record.uri?eid=2-s2.0-84905668089&doi=10.3390%2ff5081815&partnerID=40&md5=f321352fead3a24952927ba77403a6c9
110	Townsend W.R., Borman A R., Yiyoguaje E., Mendua L.	Cofán Indians' monitoring of freshwater turtles in Zábalo, Ecuador	2005	Bottom-up	Local	Ecuador	Ecuador	South America	Tropics	No	No	Neither	Amazon river turtles; Cofán; Community-based monitoring; Ecuador; Freshwater resources; Locally-based monitoring; Podocnemis expansa; Podocnemis unifilis; Zábalo River	indigenous population; local participation; monitoring; restoration ecology; turtle; Cuyabeno Wildlife Reserve; Ecuador; South America; Sucumbios; Western Hemisphere; World; Dermatemydidae; Podocnemis expansa; Podocnemis unifilis; Testudines	https://www.scopus.com/inward/record.uri?eid=2-s2.0-26844549437&doi=10.1007%2fs10531-005-8410-1&partnerID=40&md5=6065a3d7af39bd004b0c0e3028f0f29c
111	Turreira-García N., Lund J.F., Domínguez P., Carrillo-Anglés E., Brummer M.C., Duenn P., Reyes-García V.	What's in a name? Unpacking “participatory” environmental monitoring	2018	Top-down	Local	Denmark	Global Literature Review	Global	Global	No	Yes	Citizen science only	Citizen science; Community-based; Empowerment; Locally based; Patrolling	empowerment; environmental monitoring; literature review; local participation; project design; research	https://www.scopus.com/inward/record.uri?eid=2-s2.0-85049655523&doi=10.5751%2fES-10144-230224&partnerID=40&md5=e28ea3126948cbbd2132e6310b4ee6b9
112	Turreira-García N., Meilby H., Brofeldt S., Argyriou D., Theilade I.	Who Wants to Save the Forest? Characterizing Community-Led Monitoring in Prey Lang, Cambodia	2018	Bottom-up	Local	Denmark	Cambodia	Southeast Asia	Tropics	Yes	No	ILK only	Collective action; Commons; Community-based conservation; Indigenous people; Natural resource management; Participatory monitoring	Conservation; Crime; Forestry; Collective action; Commons; Community-based conservations; Indigenous people; Natural resource management; Participatory monitoring; Natural resources management; collective action; community organization; grassroots level; incentive; indigenous population; natural resource; participatory approach; resource management; achievement; article; Cambodia; case report; cl…	https://www.scopus.com/inward/record.uri?eid=2-s2.0-85045051444&doi=10.1007%2fs00267-018-1039-0&partnerID=40&md5=24176010e2e5a79064311624be8a3599
113	Uychiaoco A.J., Arceo H.O., Green S.J., De La Cruz M.T., Gaite P.A., Aliño P.M.	Monitoring and evaluation of reef protected areas by local fishers in the Philippines: Tightening the adaptive management cycle	2005	Bottom-up	Local	Philippines	Philippines	Southeast Asia	Tropics	No	No	Neither	Community; Locally-based monitoring; Management; Participatory monitoring; Philippines; Protected; Reef	adaptive management; coral reef; local participation; monitoring; participatory approach; Asia; Eastern Hemisphere; Eurasia; Philippines; Southeast Asia; World; Anthozoa	https://www.scopus.com/inward/record.uri?eid=2-s2.0-26844512076&doi=10.1007%2fs10531-005-8414-x&partnerID=40&md5=8d9e479e2d59b336bdac0a0a15b2b29b
114	Vani B.C., Shimabukuro M.H., Galera Monico J.F.	Visual exploration and analysis of ionospheric scintillation monitoring data: The ISMR Query Tool	2017	Top-down	Global	Brazil	Brazil	South America	Tropics	No	No	Neither	GNSS; Ionospheric scintillation; Visual exploration	Collision avoidance; Data mining; Data visualization; Earth atmosphere; Geodetic satellites; Global positioning system; Information systems; Ionosphere; Ionospheric measurement; Radio navigation; Satellites; Scintillation; Signal receivers; Tracking (position); Visualization; Global Navigation Satellite Systems; GNSS; Information visualization; Ionosphere monitoring; Ionospheric scintillation; Sa…	https://www.scopus.com/inward/record.uri?eid=2-s2.0-84994070661&doi=10.1016%2fj.cageo.2016.08.022&partnerID=40&md5=96095573ac9e177b6a9e93a4b9e31dbf
115	Verbrugge L.N.H., Ganzevoort W., Fliervoet J.M., Panten K., van den Born R.J.G.	Implementing participatory monitoring in river management: The role of stakeholders’ perspectives and incentives	2017	Top-down	Local	Netherlands	Netherlands	Western Europe	Mid-latitude	No	Yes	Citizen science only	Citizen science; Community-based monitoring; Place attachment; Public perceptions; Stakeholder participation; Trust	citizenship; incentive; local participation; perception; public attitude; river management; stakeholder; Article; environmental monitoring; fish; human; landscape; monitoring; narrative; perception; resident; residential area; reward; river; semi structured interview; shipping; social bonding; spawning; trust; water management; motivation; questionnaire; recreation; Netherlands; Motivation; Recre…	https://www.scopus.com/inward/record.uri?eid=2-s2.0-85007039771&doi=10.1016%2fj.jenvman.2016.11.035&partnerID=40&md5=e20561a802f1123083ec9dc7bf7082d1
116	Verstraete M.M., Hutchinson C.F., Grainger A., Stafford Smith M., Scholes R.J., Reynolds J.F., Barbosa P., Léon A., Mbow C.	Towards a global drylands observing system: Observational requirements and institutional solutions	2011	Top-down	Global	United States	Global Assessment	Global	Global	Yes	No	ILK only	Desertification; Drylands; Global change; Monitoring; Remote sensing	Cooperation mechanism; Decision makers; Dedicated networks; Desertification; Design Principles; Dry land; Entry point; Global change; International community; Key issues; Local community; Missing information; Observing systems; Policy making; Quantitative data; Remote sensing system; Scientific researches; Space-based; Topdown; Climatology; Coordination reactions; Environmental management; Remote…	https://www.scopus.com/inward/record.uri?eid=2-s2.0-79953113972&doi=10.1002%2fldr.1046&partnerID=40&md5=808c08656c262b8b2337499bd5d4e302
117	Villaseñor E., Porter-Bolland L., Escobar F., Guariguata M.R., Moreno-Casasola P.	Characteristics of participatory monitoring projects and their relationship to decision-making in biological resource management: a review	2016	Top-down	Global	Mexico	Global Literature Review	Global	Global	No	Yes	Citizen science only	Citizen science; Co-management; Community-based monitoring; Power devolution; Social learning; Stakeholder participation	comanagement; community resource management; conservation planning; decentralization; decision making; devolution; environmental monitoring; learning; life science; local participation; natural resource; resource management; stakeholder	https://www.scopus.com/inward/record.uri?eid=2-s2.0-84982833622&doi=10.1007%2fs10531-016-1184-9&partnerID=40&md5=b949693318a2c1e6f380a9e1c91a7a13
118	Whitelaw G., Vaughan H., Craig B., Atkinson D.	Establishing the Canadian community monitoring network	2003	Bottom-up	Local	Canada	Canada	North America	Arctic	No	No	Neither	Community based monitoring; Ecosystem change; Influence; Sustainability	Data reduction; Decision making; Environmental protection; Planning; Community-based ecosystems; Ecosystems; community response; ecosystem approach; environmental monitoring; article; Canada; community; decision making; ecosystem; environmental change; environmental management; environmental monitoring; environmental planning; environmental protection; government; human; information processing; r…	https://www.scopus.com/inward/record.uri?eid=2-s2.0-0141726518&doi=10.1023%2fA%3a1025545813057&partnerID=40&md5=3ccded44891974a1ed641f9419cce9a8
119	Williams P., Alessa L., Abatzoglou J.T., Kliskey A., Witmer F., Lee O., Trammell J., Beaujean G., Venema R.	Community-based observing networks and systems in the Arctic: Human perceptions of environmental change and instrument-derived data	2018	Bottom-up	Local	United States	United States	North America	Mid-latitude	Yes	No	ILK only	Community-based observing; Community-based observing networks; Environmental change; Instrumented data; Local place-based knowledge; Perception	None listed	https://www.scopus.com/inward/record.uri?eid=2-s2.0-85041816074&doi=10.1007%2fs10113-017-1220-7&partnerID=40&md5=3108b947d1e5b04090874e2c3f51b7e0
120	Wilson N.J., Mutter E., Inkster J., Satterfield T.	Community-Based Monitoring as the practice of Indigenous governance: A case study of Indigenous-led water quality monitoring in the Yukon River Basin	2018	Top-down	Local	United States	United States & Canada	North America	Arctic	Yes	No	ILK only	Community-Based Monitoring; Environmental governance; Indigenous governance; Indigenous knowledge; Water quality; Watershed; Yukon River	Article; controlled study; environmental change; environmental management; environmental monitoring; follow up; indigenous people; quality control; river basin; water quality; Yukon; river; water flow; water; Environmental Monitoring; Rivers; Water; Water Movements; Water Quality; Yukon Territory	https://www.scopus.com/inward/record.uri?eid=2-s2.0-85041692408&doi=10.1016%2fj.jenvman.2018.01.020&partnerID=40&md5=6a572729d2a3f3a84916731f6379d6d6
121	Wiseman N.D., Bardsley D.K.	Monitoring to Learn, Learning to Monitor: A Critical Analysis of Opportunities for Indigenous Community-Based Monitoring of Environmental Change in Australian Rangelands	2016	Bottom-up	Local	Australia	Australia	Oceania	Tropics	Yes	No	ILK only	Community-based monitoring; Indigenous; Natural resource management; Rangelands; South Australia	adaptive management; community resource management; critical analysis; environmental change; environmental monitoring; indigenous population; local participation; rangeland; Australia	https://www.scopus.com/inward/record.uri?eid=2-s2.0-84949921296&doi=10.1111%2f1745-5871.12150&partnerID=40&md5=553ece165630799fea75df072676fa00
122	Wofford P., Segawa R., Schreider J., Federighi V., Neal R., Brattesani M.	Community air monitoring for pesticides. Part 3: Using health-based screening levels to evaluate results collected for a year	2014	Top-down	Local	United States	United States	North America	Mid-latitude	No	No	Neither	1-3 Dichloropropene; Chlorpyrifos; Community air monitoring; Diazinon; Health-based screening levels; Pesticides	Air pollution; Arsenic; Carbon disulfide; Copper; Diseases; Formaldehyde; Health; Herbicides; Pesticides; Polyols; Risk assessment; Sulfur; Urea; 1-3 Dichloropropene; Air monitoring; Chlorpyrifos; Diazinon; Health-based screening levels; Degradation; acrolein; arsenic; azinphos methyl; benthiocarb; carbon disulfide; chlorothalonil; chlorpyrifos; copper; cypermethrin; dichlorvos; dicofol; dimethoa…	https://www.scopus.com/inward/record.uri?eid=2-s2.0-84895797494&doi=10.1007%2fs10661-013-3394-x&partnerID=40&md5=1bf49503bea84ccae6ba7d7e95832574
123	Yang E.-S., Christopher S.A., Kondragunta S., Zhang X.	Use of hourly Geostationary Operational Environmental Satellite (GOES) fire emissions in a Community Multiscale Air Quality (CMAQ) model for improving surface particulate matter predictions	2011	Top-down	Local	United States	United States	North America	Mid-latitude	No	No	Niether	None listed in Scopus or paper.	Air quality; Atmospheric aerosols; Computer simulation; Forecasting; Geostationary satellites; Particulate emissions; Smoke; Spectrometers; Temperature measurement; Aerosol optical thickness; Ambient aerosols; Background emissions; Community multi-scale air qualities; Fire emissions; Fire plume; Florida; Georgia; Geostationary operational environmental satellites; Ground-based observations; Image…	https://www.scopus.com/inward/record.uri?eid=2-s2.0-79951898967&doi=10.1029%2f2010JD014482&partnerID=40&md5=f51a38b0c375f256ae6820841518b371
124	Zapponi L., Cini A., Bardiani M., Hardersen S., Maura M., Maurizi E., Redolfi De Zan L., Audisio P., Bologna M.A., Carpaneto G.M., Roversi P.F., Sabbatini Peverieri G., Mason F., Campanaro A.	Citizen science data as an efficient tool for mapping protected saproxylic beetles	2017	Bottom-up	Global	Italy	Italy	Southern Europe	Mid-latitude	No	No	Neither	Community-based monitoring; Invertebrates; IUCN Red List; Saproxylic beetles; Species distribution range	beetle; conservation management; data set; environmental monitoring; extinction risk; Red List; saproxylic organism; spatial distribution; Coleoptera; Hexapoda; Invertebrata; Lucanus cervus	https://www.scopus.com/inward/record.uri?eid=2-s2.0-84969512989&doi=10.1016%2fj.biocon.2016.04.035&partnerID=40&md5=bdc884d830c679cb8315e05bbd8abed1
